# Supplementary material for: Facile synthesis of 1D organic–inorganic perovskite micro-belts with high water stability for sensing and photonic applications
Source: Chem Sci. 2019 Mar 8;10(17):4567–72. doi: 10.1039/c9sc00162j (PMC6492630; doi:10.1039/c9sc00162j)
Supplement: Supplementary file 2 [file SC-010-C9SC00162J-s002.cif]

# Electronic Supplementary Material (ESI) for Chemical Science.
# This journal is © The Royal Society of Chemistry 2019

####################################################################### 
# 
# This file contains crystal structure data downloaded from the 
# Cambridge Structural Database (CSD) hosted by the Cambridge 
# Crystallographic Data Centre (CCDC).
# 
# Full information about CCDC data access policies and citation 
# guidelines are available at http://www.ccdc.cam.ac.uk/access/V1 
# 
# Audit and citation data items may have been added by the CCDC. 
# Please retain this information to preserve the provenance of 
# this file and to allow appropriate attribution of the data. 
# 
#######################################################################

data_20160719e
_database_code_depnum_ccdc_archive 'CCDC 1862717'
loop_
_audit_author_name
_audit_author_address
'Xiao-Gang Yang'
;Beijing Normal university
China
;
_audit_update_record             
;
2018-08-19 deposited with the CCDC.	2019-03-08 downloaded from the CCDC.
;
_audit_creation_date             2018-08-19
_audit_creation_method           
;
Olex2 1.2
(compiled 2018.05.29 svn.r3508 for OlexSys, GUI svn.r5506)
;
_chemical_name_systematic        OIP-AD
_chemical_formula_moiety         'Cl2 Pb, 0.5(Cl), C6 H5 N'
_chemical_formula_sum            'C6 H5 Cl2.5 N Pb'
_chemical_formula_weight         386.96
_chemical_oxdiff_formula         'C1 H1 N1 Cl1 Pb1'
_chemical_oxdiff_usercomment     Y567
loop_
_atom_type_symbol
_atom_type_scat_dispersion_real
_atom_type_scat_dispersion_imag
_atom_type_scat_Cromer_Mann_a1
_atom_type_scat_Cromer_Mann_a2
_atom_type_scat_Cromer_Mann_a3
_atom_type_scat_Cromer_Mann_a4
_atom_type_scat_Cromer_Mann_b1
_atom_type_scat_Cromer_Mann_b2
_atom_type_scat_Cromer_Mann_b3
_atom_type_scat_Cromer_Mann_b4
_atom_type_scat_Cromer_Mann_c
_atom_type_scat_source
_atom_type_scat_dispersion_source
Pb -3.20855 10.15388 31.06170 13.06370 18.44200 5.96960 0.69020 2.35760 8.61800
47.25790 13.4118003845
'International Tables Volume C Table 6.1.1.4 (pp. 500-502)'
'Henke, Gullikson and Davis, At. Data and Nucl. Data Tables, 1993, 54, 2'
H 0.00000 0.00000 0.49300 0.32291 0.14019 0.04081 10.51090 26.12570 3.14236
57.79970 0.0030380000826
'International Tables Volume C Table 6.1.1.4 (pp. 500-502)'
'Henke, Gullikson and Davis, At. Data and Nucl. Data Tables, 1993, 54, 2'
C 0.00347 0.00161 2.31000 1.02000 1.58860 0.86500 20.84390 10.20750 0.56870
51.65120 0.215599998832
'International Tables Volume C Table 6.1.1.4 (pp. 500-502)'
'Henke, Gullikson and Davis, At. Data and Nucl. Data Tables, 1993, 54, 2'
Cl 0.14873 0.16029 11.46040 7.19640 6.25560 1.64550 0.01040 1.16620 18.51940
47.77840 -9.55739974976
'International Tables Volume C Table 6.1.1.4 (pp. 500-502)'
'Henke, Gullikson and Davis, At. Data and Nucl. Data Tables, 1993, 54, 2'
N 0.00653 0.00323 12.21260 3.13220 2.01250 1.16630 0.00570 9.89330 28.99750
0.58260 -11.5290002823
'International Tables Volume C Table 6.1.1.4 (pp. 500-502)'
'Henke, Gullikson and Davis, At. Data and Nucl. Data Tables, 1993, 54, 2'

_space_group_crystal_system      triclinic
_space_group_IT_number           2
_space_group_name_H-M_alt        'P -1'
_space_group_name_Hall           '-P 1'
loop_
_space_group_symop_id
_space_group_symop_operation_xyz
1 x,y,z
2 -x,-y,-z

_symmetry_Int_Tables_number      2
_cell_length_a                   4.0291(3)
_cell_length_b                   8.8371(6)
_cell_length_c                   12.3963(10)
_cell_angle_alpha                100.672(6)
_cell_angle_beta                 91.860(6)
_cell_angle_gamma                102.273(6)
_cell_volume                     422.64(5)
_cell_formula_units_Z            2
_cell_measurement_reflns_used    1530
_cell_measurement_temperature    296(2)
_cell_measurement_theta_max      26.7420
_cell_measurement_theta_min      4.7600
_exptl_absorpt_coefficient_mu    20.678
_exptl_absorpt_correction_T_max  1.00000
_exptl_absorpt_correction_T_min  0.27939
_exptl_absorpt_correction_type   multi-scan
_exptl_absorpt_process_details   
;
CrysAlisPro 1.171.39.6a (Rigaku Oxford Diffraction, 2015)
Empirical absorption correction using spherical harmonics,
 implemented in SCALE3 ABSPACK scaling algorithm.
;
_exptl_crystal_colour            'metallic light yellow'
_exptl_crystal_colour_lustre     metallic
_exptl_crystal_colour_modifier   light
_exptl_crystal_colour_primary    yellow
_exptl_crystal_density_diffrn    3.0404
_exptl_crystal_description       block
_exptl_crystal_F_000             339.9181
_exptl_crystal_size_max          0.33
_exptl_crystal_size_mid          0.21
_exptl_crystal_size_min          0.11
_diffrn_reflns_av_R_equivalents  0.0720
_diffrn_reflns_av_unetI/netI     0.1073
_diffrn_reflns_limit_h_max       5
_diffrn_reflns_limit_h_min       -4
_diffrn_reflns_limit_k_max       12
_diffrn_reflns_limit_k_min       -11
_diffrn_reflns_limit_l_max       16
_diffrn_reflns_limit_l_min       -17
_diffrn_reflns_number            3273
_diffrn_reflns_theta_full        25.4984
_diffrn_reflns_theta_max         25.50
_diffrn_reflns_theta_min         3.35
_diffrn_ambient_temperature      296(2)
_diffrn_detector                 'CCD plate'
_diffrn_detector_area_resol_mean 5.3127
_diffrn_detector_type            AtlasS2
_diffrn_measured_fraction_theta_full 0.9974
_diffrn_measured_fraction_theta_max 0.9974
_diffrn_measurement_details      
;
List of Runs (angles in degrees, time in seconds):

  # Type    Start    End  Width  t~exp~   \w     \q     \k     \f   Frames
#--------------------------------------------------------------------------
  1  \w    -16.00  82.00   1.00    2.06    --   12.45  57.00  60.00   98
  2  \w    -20.00  15.00   1.00    2.06    --   12.45  77.00 -60.00   35
  3  \w    -55.00  33.00   1.00    2.06    --   12.45 -57.00 -90.00   88
  4  \w    -18.00  47.00   1.00    2.06    --   12.45 -99.00-180.00   65
;
_diffrn_measurement_device       'four-circle diffractometer'
_diffrn_measurement_device_type  'SuperNova, Dual, Cu at home/near, AtlasS2'
_diffrn_measurement_method       '\w scans'
_diffrn_orient_matrix_type       
'CrysAlisPro convention (1999,Acta A55,543-557)'
_diffrn_orient_matrix_UB_11      -0.0797290000
_diffrn_orient_matrix_UB_12      -0.0682044000
_diffrn_orient_matrix_UB_13      -0.0393578000
_diffrn_orient_matrix_UB_21      -0.0526119000
_diffrn_orient_matrix_UB_22      -0.0402638000
_diffrn_orient_matrix_UB_23      0.0431277000
_diffrn_orient_matrix_UB_31      -0.1533509000
_diffrn_orient_matrix_UB_32      0.0273082000
_diffrn_orient_matrix_UB_33      0.0005211000
_diffrn_radiation_monochromator  mirror
_diffrn_radiation_probe          x-ray
_diffrn_radiation_type           'Mo K\a'
_diffrn_radiation_wavelength     0.71073
_diffrn_source                   'micro-focus sealed X-ray tube'
_diffrn_source_type              'SuperNova (Mo) X-ray Source'
_reflns_Friedel_coverage         0.0
_reflns_limit_h_max              4
_reflns_limit_h_min              -4
_reflns_limit_k_max              10
_reflns_limit_k_min              -10
_reflns_limit_l_max              15
_reflns_limit_l_min              0
_reflns_number_gt                1357
_reflns_number_total             1560
_reflns_odcompleteness_completeness 99.77
_reflns_odcompleteness_iscentric 1
_reflns_odcompleteness_theta     26.32
_reflns_threshold_expression     I>=2u(I)
_computing_cell_refinement       'CrysAlisPro 1.171.39.6a (Rigaku OD, 2015)'
_computing_data_collection       'CrysAlisPro 1.171.39.6a (Rigaku OD, 2015)'
_computing_data_reduction        'CrysAlisPro 1.171.39.6a (Rigaku OD, 2015)'
_computing_molecular_graphics    'Olex2 (Dolomanov et al., 2009)'
_computing_publication_material  'Olex2 (Dolomanov et al., 2009)'
_computing_structure_refinement  'olex2.refine (Bourhis et al., 2015)'
_computing_structure_solution    'ShelXS (Sheldrick, 2008)'
_refine_diff_density_max         2.5972
_refine_diff_density_min         -2.4223
_refine_diff_density_rms         0.4122
_refine_ls_d_res_high            0.8255
_refine_ls_d_res_low             6.0739
_refine_ls_goodness_of_fit_ref   0.9427
_refine_ls_hydrogen_treatment    constr
_refine_ls_matrix_type           full
_refine_ls_number_constraints    10
_refine_ls_number_parameters     97
_refine_ls_number_reflns         1560
_refine_ls_number_restraints     6
_refine_ls_R_factor_all          0.0549
_refine_ls_R_factor_gt           0.0477
_refine_ls_restrained_S_all      0.9408
_refine_ls_shift/su_max          0.0001
_refine_ls_shift/su_mean         0.0000
_refine_ls_structure_factor_coef Fsqd
_refine_ls_weighting_details     
'w=1/[\s^2^(Fo^2^)+(0.0462P)^2^] where P=(Fo^2^+2Fc^2^)/3'
_refine_ls_weighting_scheme      calc
_refine_ls_wR_factor_gt          0.0971
_refine_ls_wR_factor_ref         0.1053
_olex2_refinement_description    
;
1. Fixed Uiso
 At 1.2 times of:
  All C(H) groups, All N(H) groups
2. Rigid bond restraints
 C5
 with sigma for 1-2 distances of 0.005 and sigma for 1-3 distances of 0.005
3. Uiso/Uaniso restraints and constraints
Uanis(C5) \\sim Ueq: with sigma of 0.005 and sigma for terminal atoms of 0.01
4.a Aromatic/amide H refined with riding coordinates:
 N1(H1), C1(H1a), C2(H2), C5(H5), C6(H6)
;
_atom_sites_solution_primary     direct
loop_
_atom_site_label
_atom_site_type_symbol
_atom_site_fract_x
_atom_site_fract_y
_atom_site_fract_z
_atom_site_U_iso_or_equiv
_atom_site_adp_type
_atom_site_occupancy
_atom_site_site_symmetry_order
_atom_site_refinement_flags_posn
_atom_site_refinement_flags_adp
_atom_site_refinement_flags_occupancy
Pb1 Pb 0.37351(10) 0.24492(5) 0.05760(4) 0.0290(2) Uani 1.000000 1 . . .
Cl1 Cl -0.0989(8) 0.2727(4) 0.2244(3) 0.0365(8) Uani 1.000000 1 . . .
Cl2 Cl 0.2249(7) -0.0733(3) 0.0963(3) 0.0297(7) Uani 1.000000 1 . . .
Cl3 Cl 0.0 0.5 0.0 0.0456(13) Uani 1.000000 2 S T P
N1 N 0.080(3) 0.0379(15) 0.4000(11) 0.053(3) Uani 1.000000 1 . . .
H1 H 0.129(3) 0.0619(15) 0.3374(11) 0.064(4) Uiso 1.000000 1 R . .
C1 C 0.645(4) 0.3704(17) 0.5886(16) 0.050(4) Uani 1.000000 1 . . .
H1a H 0.805(4) 0.4626(17) 0.5868(16) 0.060(5) Uiso 1.000000 1 R . .
C2 C 0.490(4) 0.2765(16) 0.4916(12) 0.042(4) Uani 1.000000 1 . . .
H2 H 0.546(4) 0.3040(16) 0.4245(12) 0.050(4) Uiso 1.000000 1 R . .
C3 C 0.243(4) 0.1367(16) 0.4953(12) 0.042(4) Uani 1.000000 1 . . .
C4 C -0.160(3) -0.0999(14) 0.4033(10) 0.030(3) Uani 1.000000 1 . . .
C5 C -0.324(4) -0.1952(17) 0.3046(13) 0.046(4) Uani 1.000000 1 . U .
H5 H -0.271(4) -0.1681(17) 0.2373(13) 0.056(4) Uiso 1.000000 1 R . .
C6 C -0.565(4) -0.329(2) 0.3093(15) 0.056(4) Uani 1.000000 1 . . .
H6 H -0.676(4) -0.393(2) 0.2446(15) 0.067(5) Uiso 1.000000 1 R . .

loop_
_atom_site_aniso_label
_atom_site_aniso_U_11
_atom_site_aniso_U_22
_atom_site_aniso_U_33
_atom_site_aniso_U_12
_atom_site_aniso_U_13
_atom_site_aniso_U_23
Pb1 0.0312(3) 0.0256(3) 0.0320(3) 0.0068(2) 0.0046(2) 0.0089(2)
Cl1 0.0342(17) 0.0437(18) 0.034(2) 0.0090(14) 0.0042(15) 0.0115(15)
Cl2 0.0317(15) 0.0269(14) 0.0350(19) 0.0075(12) 0.0069(14) 0.0160(13)
Cl3 0.043(3) 0.029(2) 0.069(4) 0.007(2) 0.003(3) 0.024(2)
N1 0.079(9) 0.058(8) 0.034(8) 0.025(7) 0.022(7) 0.024(6)
C1 0.039(8) 0.040(8) 0.074(13) 0.007(7) 0.015(9) 0.019(8)
C2 0.056(9) 0.043(8) 0.030(8) 0.010(7) 0.022(7) 0.014(6)
C3 0.054(9) 0.045(8) 0.034(9) 0.022(7) 0.024(7) 0.011(7)
C4 0.044(8) 0.034(6) 0.017(7) 0.013(6) 0.010(6) 0.012(5)
C5 0.051(5) 0.051(5) 0.037(5) 0.012(2) 0.005(2) 0.007(2)
C6 0.046(9) 0.063(10) 0.057(12) 0.011(8) 0.008(9) 0.009(9)

loop_
_geom_bond_atom_site_label_1
_geom_bond_atom_site_label_2
_geom_bond_distance
_geom_bond_site_symmetry_2
_geom_bond_publ_flag
Pb1 Cl1 2.856(4) 1_655 ?
Pb1 Cl1 2.868(3) . ?
Pb1 Cl2 2.881(3) . ?
Pb1 Cl2 2.955(3) 2_655 ?
Pb1 Cl2 2.971(3) 2 ?
N1 H1 0.8600 . ?
N1 C3 1.38(2) . ?
N1 C4 1.394(17) . ?
C1 H1a 0.9300 . ?
C1 C2 1.37(2) . ?
C1 C6 1.41(2) 2_556 ?
C2 H2 0.9300 . ?
C2 C3 1.422(19) . ?
C3 C4 1.389(18) 2_556 ?
C4 C5 1.404(19) . ?
C5 H5 0.9300 . ?
C5 C6 1.37(2) . ?
C6 H6 0.9300 . ?

loop_
_geom_angle_atom_site_label_1
_geom_angle_atom_site_label_2
_geom_angle_atom_site_label_3
_geom_angle
_geom_angle_site_symmetry_1
_geom_angle_site_symmetry_3
_geom_angle_publ_flag
Cl2 Pb1 Cl1 86.66(9) 2 . ?
Cl2 Pb1 Cl1 87.18(9) 2_655 1_655 ?
Cl2 Pb1 Cl1 154.66(9) 2 1_655 ?
Cl2 Pb1 Cl1 154.60(9) 2_655 . ?
Cl2 Pb1 Cl1 79.83(9) . . ?
Cl2 Pb1 Cl1 80.27(9) . 1_655 ?
C3 N1 H1 119.3(8) . . ?
C4 N1 H1 119.3(8) . . ?
C4 N1 C3 121.4(12) . . ?
C2 C1 H1a 119.5(9) . . ?
C6 C1 H1a 119.5(10) 2_556 . ?
C6 C1 C2 121.0(14) 2_556 . ?
H2 C2 C1 120.5(9) . . ?
C3 C2 C1 119.0(14) . . ?
C3 C2 H2 120.5(9) . . ?
C2 C3 N1 121.2(13) . . ?
C4 C3 N1 119.5(13) 2_556 . ?
C4 C3 C2 119.3(14) 2_556 . ?
C3 C4 N1 119.1(12) 2_556 . ?
C5 C4 N1 119.6(12) . . ?
C5 C4 C3 121.3(13) . 2_556 ?
H5 C5 C4 120.6(8) . . ?
C6 C5 C4 118.9(15) . . ?
C6 C5 H5 120.6(10) . . ?
C5 C6 C1 120.5(17) . 2_556 ?
H6 C6 C1 119.8(10) . 2_556 ?
H6 C6 C5 119.8(10) . . ?

_iucr_refine_fcf_details         
;
data_20160719e_CCDC1
_computing_structure_refinement   'olex2.refine (Bourhis et al., 2015)'
_shelx_refln_list_code            4
loop_
  _space_group_symop_id
  _space_group_symop_operation_xyz
  1  x,y,z
  2  -x,-y,-z

_space_group_crystal_system       triclinic
_space_group_IT_number            2
_space_group_name_H-M_alt         'P -1'
_space_group_name_Hall            '-P 1'
_symmetry_space_group_name_H-M    'P -1'
_symmetry_space_group_name_Hall   '-P 1'
_symmetry_Int_Tables_number       2
_cell_length_a                    4.0291(3)
_cell_length_b                    8.8371(6)
_cell_length_c                    12.3963(10)
_cell_angle_alpha                 100.672(6)
_cell_angle_beta                  91.860(6)
_cell_angle_gamma                 102.273(6)
_cell_volume                      422.64(5)
loop_
  _refln_index_h
  _refln_index_k
  _refln_index_l
  _refln_F_squared_calc
  _refln_F_squared_meas
  _refln_F_squared_sigma
  _refln_F_squared_weight
  _refln_observed_status
-4 -4 1 1629.220 1787.720 310.172 2.778 o
-4 -4 2 587.692 712.251 188.379 7.819 o
-4 -4 3 56.392 60.133 42.372 157.603 o
-4 -3 1 185.056 233.166 105.339 25.403 o
-4 -3 2 631.466 692.495 180.780 8.457 o
-4 -3 3 1109.670 1351.740 249.310 4.358 o
-4 -3 4 821.572 828.264 199.756 6.870 o
-4 -3 5 1234.510 1299.240 247.821 4.385 o
-4 -3 6 1338.530 1474.280 269.216 3.710 o
-4 -2 1 2100.350 2404.740 327.660 2.413 o
-4 -2 2 475.572 530.564 151.564 12.092 o
-4 -2 3 52.398 94.815 64.831 67.437 o
-4 -2 4 0.821 5.769 25.730 429.078 o
-4 -2 5 53.370 17.112 44.401 143.829 o
-4 -2 6 412.247 454.390 141.287 13.959 o
-4 -2 7 875.162 893.448 201.984 6.691 o
-4 -1 1 696.642 567.075 150.038 12.128 o
-4 -1 2 2256.490 2314.060 303.216 2.758 o
-4 -1 3 2641.330 3200.290 357.184 1.964 o
-4 -1 4 2475.930 2646.430 320.860 2.435 o
-4 -1 5 2183.670 2837.500 334.190 2.291 o
-4 -1 6 1774.380 1852.700 270.483 3.547 o
-4 -1 7 547.743 692.808 166.962 9.920 o
-4 -1 8 44.220 42.759 52.426 103.204 o
-4 0 1 2135.030 1928.400 267.289 3.526 o
-4 0 2 909.348 1022.730 191.981 7.326 o
-4 0 3 310.466 171.469 81.408 41.922 o
-4 0 4 112.616 93.569 55.286 92.213 o
-4 0 5 13.372 23.422 33.823 248.185 o
-4 0 6 1061.540 1278.740 214.926 5.804 o
-4 0 7 1284.430 1259.470 167.540 9.004 o
-4 0 8 2581.070 2879.850 222.934 4.366 o
-4 1 1 707.821 732.522 153.627 11.502 o
-4 1 2 1340.990 1242.870 197.359 6.667 o
-4 1 3 1251.250 1291.290 134.346 13.233 o
-4 1 4 1224.140 1143.850 127.049 14.791 o
-4 1 5 1094.140 1126.700 188.548 7.444 o
-4 1 6 1505.670 1815.340 168.922 8.339 o
-4 1 7 376.255 467.012 85.274 37.257 o
-4 1 8 13.097 -7.374 23.214 526.986 o
-4 2 1 4605.020 4646.810 277.148 2.321 o
-4 2 2 1377.590 1431.170 150.549 10.589 o
-4 2 3 584.459 591.744 94.570 29.348 o
-4 2 4 80.028 33.436 26.203 408.447 o
-4 2 5 51.397 33.973 13.909 1435.500 o
-4 2 6 997.832 1151.600 134.675 13.864 o
-4 2 7 1632.130 2082.740 379.170 1.887 o
-4 2 8 1356.460 1352.270 247.426 4.361 o
-4 3 1 226.472 259.782 61.515 72.751 o
-4 3 2 975.903 931.665 122.858 16.643 o
-4 3 3 1317.100 1301.900 144.668 11.544 o
-4 3 4 1927.310 1931.410 146.409 9.667 o
-4 3 5 3011.510 3346.410 303.836 2.510 o
-4 3 6 2472.120 3066.400 236.386 3.994 o
-4 3 7 941.179 1079.390 224.207 5.426 o
-4 3 8 124.779 102.609 69.196 58.968 o
-4 4 1 1702.140 1525.660 158.803 9.167 o
-4 4 2 474.967 536.532 91.789 31.740 o
-4 4 3 212.611 215.277 56.306 86.932 o
-4 4 4 94.638 119.881 33.277 251.388 o
-4 4 5 13.834 27.489 53.610 98.817 o
-4 4 6 294.504 416.048 143.900 13.562 o
-4 4 7 996.980 1239.420 260.669 4.033 o
-4 5 1 362.999 341.650 72.812 50.981 o
-4 5 2 948.183 911.824 117.463 18.128 o
-4 5 3 1363.860 1595.580 206.629 6.027 o
-4 5 4 1398.010 1672.560 282.382 3.363 o
-4 5 5 2202.430 2739.880 380.043 1.815 o
-4 5 6 956.283 1270.400 262.607 3.980 o
-4 6 1 1737.590 1978.130 370.871 1.964 o
-4 6 2 1469.620 1564.850 338.179 2.384 o
-4 6 3 985.569 1192.890 190.141 7.373 o
-4 6 4 446.614 616.301 180.962 8.534 o
-4 6 5 29.972 35.673 47.088 127.997 o
-4 7 1 417.729 483.878 193.330 7.517 o
-4 7 2 385.530 355.084 164.534 10.378 o
-4 7 3 493.435 523.464 133.555 15.457 o
-3 -6 1 1015.640 985.758 218.926 5.671 o
-3 -6 2 748.331 851.607 203.842 6.628 o
-3 -6 3 1010.660 1037.250 224.371 5.404 o
-3 -6 4 618.139 566.849 166.465 9.974 o
-3 -6 5 81.730 82.662 62.795 71.781 o
-3 -6 6 13.410 -58.309 50.846 109.876 o
-3 -6 7 210.135 167.521 98.973 28.760 o
-3 -5 1 93.001 144.197 75.157 50.062 o
-3 -5 2 7.392 48.190 58.979 81.643 o
-3 -5 3 649.051 678.037 172.904 9.216 o
-3 -5 4 1696.190 1934.620 293.259 3.063 o
-3 -5 5 2805.590 2839.730 362.365 1.916 o
-3 -5 6 1764.450 1662.210 278.161 3.391 o
-3 -5 7 745.175 775.151 190.709 7.557 o
-3 -5 8 531.132 514.373 153.800 11.717 o
-3 -5 9 170.553 165.798 82.578 41.289 o
-3 -4 1 2637.860 2716.130 335.734 2.221 o
-3 -4 2 2917.340 3053.360 355.862 1.954 o
-3 -4 3 4814.490 5063.090 461.091 1.077 o
-3 -4 4 3162.540 3706.960 395.978 1.572 o
-3 -4 5 710.133 967.278 200.668 6.825 o
-3 -4 6 0.863 22.590 17.573 919.475 o
-3 -4 7 177.300 262.801 103.550 26.272 o
-3 -4 8 782.901 791.911 185.844 7.922 o
-3 -4 9 1748.390 2502.670 347.607 2.196 o
-3 -4 10 2543.680 2757.440 276.800 3.114 o
-3 -3 1 61.761 61.177 31.452 284.844 o
-3 -3 2 3.549 16.784 25.081 451.503 o
-3 -3 3 398.267 350.945 119.026 19.619 o
-3 -3 4 1992.450 1984.130 272.683 3.430 o
-3 -3 5 2707.450 3106.550 342.051 2.116 o
-3 -3 6 2708.390 3316.980 356.766 1.954 o
-3 -3 7 2112.520 2282.570 297.758 2.878 o
-3 -3 8 1892.980 2344.670 309.210 2.717 o
-3 -3 9 1790.780 2271.080 313.839 2.664 o
-3 -3 10 365.919 548.630 168.131 9.913 o
-3 -3 11 65.324 26.567 42.597 156.056 o
-3 -2 1 3507.490 3321.030 174.461 5.090 o
-3 -2 2 4120.610 4284.940 186.668 3.940 o
-3 -2 3 4251.190 4716.860 193.590 3.597 o
-3 -2 4 1897.890 1967.150 257.952 3.817 o
-3 -2 5 119.070 95.180 55.237 92.307 o
-3 -2 6 570.578 539.485 70.209 50.728 o
-3 -2 7 76.361 92.314 73.314 52.713 o
-3 -2 8 1296.810 1451.070 169.641 8.697 o
-3 -2 9 1323.330 1450.480 183.819 7.520 o
-3 -2 10 2094.350 2155.180 193.096 6.064 o
-3 -2 11 1283.200 1489.550 264.924 3.834 o
-3 -1 1 1883.710 1706.160 130.619 11.750 o
-3 -1 2 702.788 702.121 79.974 38.127 o
-3 -1 3 212.762 222.858 45.246 132.312 o
-3 -1 4 3071.360 3306.580 316.981 2.335 o
-3 -1 5 3662.660 3413.920 198.172 4.261 o
-3 -1 6 5107.160 4827.210 643.567 0.607 o
-3 -1 7 2567.690 2615.140 491.949 1.108 o
-3 -1 8 2614.900 2777.830 402.495 1.603 o
-3 -1 9 1088.910 1365.230 284.220 3.391 o
-3 -1 10 23.170 57.466 32.329 271.131 o
-3 -1 11 396.327 488.316 93.631 31.025 o
-3 -1 12 615.792 669.762 122.904 17.795 o
-3 0 1 3554.870 3500.220 173.487 4.998 o
-3 0 2 3630.460 3593.490 172.859 4.910 o
-3 0 3 6573.180 6365.660 191.564 2.235 o
-3 0 4 3580.800 3552.850 150.552 5.690 o
-3 0 5 1082.570 979.412 90.416 26.995 o
-3 0 6 197.513 203.147 41.910 154.269 o
-3 0 7 91.340 55.986 26.390 400.139 o
-3 0 8 206.967 213.108 52.758 98.747 o
-3 0 9 1491.280 1762.950 169.424 8.342 o
-3 0 10 2631.460 3033.330 232.967 4.023 o
-3 0 11 1649.200 1970.620 197.445 6.233 o
-3 0 12 1300.270 1034.830 241.235 4.632 o
-3 1 1 890.444 846.394 64.649 48.820 o
-3 1 2 14.927 14.865 6.964 5800.200 o
-3 1 3 1326.750 1260.040 77.213 29.594 o
-3 1 4 4437.870 4329.650 163.067 4.177 o
-3 1 5 4471.900 4704.060 202.043 3.340 o
-3 1 6 2801.190 2860.580 156.062 6.868 o
-3 1 7 2392.410 2442.660 168.929 6.938 o
-3 1 8 2124.880 2311.760 127.253 10.753 o
-3 1 9 1031.660 1272.960 140.810 12.642 o
-3 1 10 221.730 201.058 56.919 85.093 o
-3 1 11 69.674 111.859 76.372 48.579 o
-3 1 12 31.140 109.518 75.638 49.593 o
-3 2 1 3311.570 3198.850 141.577 6.613 o
-3 2 2 6330.200 5893.660 173.300 2.541 o
-3 2 3 8237.600 7936.860 221.194 1.492 o
-3 2 4 3952.900 4037.030 216.623 3.516 o
-3 2 5 832.105 887.200 83.704 33.216 o
-3 2 6 73.709 85.943 34.338 238.318 o
-3 2 7 135.503 133.533 40.085 172.623 o
-3 2 8 810.474 854.308 116.044 19.039 o
-3 2 9 2620.790 3036.330 205.287 4.863 o
-3 2 10 2577.220 3021.330 392.527 1.672 o
-3 2 11 1438.950 1718.000 314.156 2.739 o
-3 3 1 1717.460 1629.200 102.141 17.192 o
-3 3 2 833.211 765.696 74.556 40.796 o
-3 3 3 72.108 67.501 38.080 194.479 o
-3 3 4 807.438 733.314 67.146 48.826 o
-3 3 5 2340.780 2397.470 166.319 7.180 o
-3 3 6 1403.550 1395.940 169.827 8.599 o
-3 3 7 2810.190 2878.690 133.612 8.115 o
-3 3 8 2903.580 3402.450 390.950 1.642 o
-3 3 9 1552.860 1716.350 293.403 3.101 o
-3 3 10 230.352 323.901 147.617 12.950 o
-3 3 11 4.706 -26.991 21.832 595.985 o
-3 4 1 3908.690 3428.450 157.338 5.185 o
-3 4 2 6784.090 6062.170 267.754 1.741 o
-3 4 3 5778.500 5939.370 207.571 2.453 o
-3 4 4 1811.770 2033.520 105.391 15.185 o
-3 4 5 632.445 660.260 39.963 114.675 o
-3 4 6 113.079 29.500 37.196 203.054 o
-3 4 7 9.022 44.807 71.670 55.294 o
-3 4 8 196.703 205.050 100.561 27.858 o
-3 4 9 736.781 966.095 228.750 5.286 o
-3 4 10 993.352 1440.790 288.486 3.303 o
-3 5 1 1375.970 1360.150 101.175 19.932 o
-3 5 2 584.768 587.955 58.290 68.762 o
-3 5 3 302.281 342.698 35.359 194.123 o
-3 5 4 2051.970 2082.730 289.876 3.051 o
-3 5 5 2778.830 3094.490 364.305 1.888 o
-3 5 6 2541.380 2667.300 350.541 2.071 o
-3 5 7 2723.100 2950.110 385.630 1.717 o
-3 5 8 2071.130 2659.650 379.279 1.835 o
-3 5 9 1026.400 1244.110 268.498 3.804 o
-3 6 1 1092.430 1244.340 87.633 27.126 o
-3 6 2 2766.730 2630.600 191.894 5.395 o
-3 6 3 2920.690 3129.300 377.288 1.759 o
-3 6 4 1617.690 1752.570 287.405 3.210 o
-3 6 5 846.800 847.295 201.466 6.744 o
-3 6 6 440.809 528.792 166.612 10.062 o
-3 6 7 114.602 217.354 103.100 26.607 o
-3 6 8 273.880 250.846 126.646 17.546 o
-3 7 1 1055.240 1014.680 219.874 5.607 o
-3 7 2 137.055 178.196 100.136 28.194 o
-3 7 3 164.649 141.525 84.374 39.611 o
-3 7 4 558.131 687.199 184.359 8.172 o
-3 7 5 815.232 1101.370 245.592 4.575 o
-3 7 6 652.616 764.315 206.603 6.500 o
-3 7 7 903.978 829.892 225.197 5.425 o
-3 8 1 1787.500 1861.500 313.845 2.692 o
-3 8 2 3143.370 3916.330 468.520 1.163 o
-3 8 3 3291.290 4360.110 500.302 1.019 o
-3 8 4 1315.380 1535.700 296.076 3.095 o
-3 8 5 791.044 808.010 218.677 5.777 o
-3 9 1 879.232 773.448 211.841 6.122 o
-3 9 2 185.983 324.426 143.571 13.705 o
-2 -8 1 491.889 449.820 134.472 15.297 o
-2 -8 2 1599.210 1745.230 277.280 3.436 o
-2 -8 3 2420.620 2494.780 333.428 2.292 o
-2 -8 4 1815.680 1877.140 292.478 3.063 o
-2 -8 5 1392.820 1640.840 275.779 3.520 o
-2 -8 6 909.588 863.249 206.444 6.409 o
-2 -8 7 91.375 131.137 96.103 30.681 o
-2 -7 1 2326.670 2137.910 293.704 2.922 o
-2 -7 2 1148.740 939.823 115.286 18.003 o
-2 -7 3 189.573 201.883 91.583 33.548 o
-2 -7 4 38.477 8.707 29.888 317.397 o
-2 -7 5 77.700 92.916 61.489 74.846 o
-2 -7 6 565.336 650.579 167.774 9.829 o
-2 -7 7 1954.140 2010.890 309.981 2.721 o
-2 -7 8 2759.920 2909.110 394.981 1.643 o
-2 -7 9 1686.610 1956.480 358.132 2.104 o
-2 -6 1 2426.190 2336.910 293.446 2.887 o
-2 -6 2 3546.740 3263.670 402.942 1.512 o
-2 -6 3 4338.160 3791.050 569.734 0.786 o
-2 -6 4 2375.090 2859.310 331.592 2.296 o
-2 -6 5 1919.210 1627.080 248.243 4.134 o
-2 -6 6 1750.630 1921.460 276.563 3.403 o
-2 -6 7 604.841 773.274 178.858 8.628 o
-2 -6 8 2.584 -2.642 31.557 285.254 o
-2 -6 9 164.471 167.158 93.491 32.285 o
-2 -6 10 283.433 395.498 160.310 10.960 o
-2 -6 11 378.974 240.958 119.492 19.571 o
-2 -5 1 5812.750 5840.280 452.112 1.026 o
-2 -5 2 1775.040 1467.580 310.379 2.777 o
-2 -5 3 105.610 143.250 70.320 57.104 o
-2 -5 4 182.722 217.823 89.550 35.071 o
-2 -5 5 907.047 996.537 182.845 8.046 o
-2 -5 6 3631.320 4139.950 386.712 1.574 o
-2 -5 7 5466.850 6208.390 490.652 0.915 o
-2 -5 8 4749.340 5739.230 488.445 0.967 o
-2 -5 9 2474.730 2801.880 377.343 1.813 o
-2 -5 10 955.687 1182.250 252.696 4.296 o
-2 -5 11 262.576 116.090 94.407 31.528 o
-2 -5 12 158.618 207.514 98.737 28.945 o
-2 -4 1 656.621 628.338 136.129 14.623 o
-2 -4 2 2712.130 2631.090 282.444 2.984 o
-2 -4 3 3347.600 3566.880 332.785 2.093 o
-2 -4 4 3728.750 3637.580 337.802 1.982 o
-2 -4 5 4662.120 4935.480 399.523 1.366 o
-2 -4 6 3710.210 4054.070 361.040 1.758 o
-2 -4 7 2866.000 2239.110 643.159 0.663 o
-2 -4 8 77.085 107.001 44.767 140.614 o
-2 -4 9 257.283 293.621 59.889 75.919 o
-2 -4 10 1102.270 1176.620 137.120 13.203 o
-2 -4 11 1938.740 1850.410 187.785 6.598 o
-2 -4 12 2801.920 2244.370 529.409 0.963 o
-2 -4 13 2591.430 2386.400 362.977 1.954 o
-2 -3 1 7757.290 6565.290 393.953 1.048 o
-2 -3 2 2068.860 1874.370 226.336 4.750 o
-2 -3 3 123.718 175.957 48.416 119.024 o
-2 -3 4 0.628 5.589 15.107 1244.610 o
-2 -3 5 24.343 9.546 11.377 2181.170 o
-2 -3 6 2620.690 2234.760 335.324 2.260 o
-2 -3 7 2228.330 2263.880 136.635 9.664 o
-2 -3 8 3766.820 3961.990 201.657 3.943 o
-2 -3 9 1779.220 1919.570 154.593 9.156 o
-2 -3 10 1425.770 1478.810 160.045 9.448 o
-2 -3 11 1151.100 1057.060 143.032 12.277 o
-2 -3 12 509.400 368.643 83.172 38.521 o
-2 -3 13 0.868 -44.010 73.066 53.212 o
-2 -2 1 4895.970 4675.650 169.994 3.614 o
-2 -2 2 7941.850 7733.650 212.852 1.598 o
-2 -2 3 12149.700 11809.900 504.090 0.504 o
-2 -2 4 9499.990 8841.300 437.468 0.757 o
-2 -2 5 8960.410 8089.320 410.209 0.864 o
-2 -2 6 6339.050 6159.390 366.824 1.298 o
-2 -2 7 1511.250 1505.360 105.003 17.873 o
-2 -2 8 67.429 105.613 36.882 206.754 o
-2 -2 9 558.515 587.698 91.628 31.266 o
-2 -2 10 701.306 653.363 103.752 24.139 o
-2 -2 11 951.096 879.852 128.775 15.421 o
-2 -2 12 2123.640 1101.970 561.102 0.883 o
-2 -2 13 1211.740 630.094 526.461 1.017 o
-2 -1 1 11624.400 11052.300 311.805 0.754 o
-2 -1 2 2470.820 2525.600 127.699 9.614 o
-2 -1 3 1647.380 1613.060 60.591 30.248 o
-2 -1 4 409.310 357.432 79.990 42.230 o
-2 -1 5 35.635 33.022 12.921 1675.530 o
-2 -1 6 3060.640 3019.020 142.042 7.099 o
-2 -1 7 7905.900 8471.190 434.004 0.865 o
-2 -1 8 7135.080 7457.380 344.262 1.232 o
-2 -1 9 4734.650 4756.730 267.212 2.378 o
-2 -1 10 3721.640 3594.390 245.231 3.189 o
-2 -1 11 1489.500 1366.730 159.238 9.519 o
-2 -1 12 652.339 260.007 230.587 5.285 o
-2 -1 13 131.424 128.505 133.366 15.939 o
-2 0 1 3535.400 3534.660 120.870 6.875 o
-2 0 2 5156.460 5038.950 127.478 3.933 o
-2 0 3 4428.430 4336.290 178.485 3.881 o
-2 0 4 3760.240 3545.780 217.488 3.719 o
-2 0 5 5949.860 5706.830 616.834 0.626 o
-2 0 6 4620.700 4775.150 211.978 3.102 o
-2 0 7 1231.390 1290.490 93.586 23.470 o
-2 0 8 69.570 79.912 26.729 391.389 o
-2 0 9 44.007 50.408 23.006 532.161 o
-2 0 10 142.336 143.691 40.023 172.649 o
-2 0 11 1037.100 893.136 159.786 10.284 o
-2 0 12 2244.950 1640.480 640.536 0.678 o
-2 0 13 2118.350 1992.510 1049.760 0.256 o
-2 1 1 17680.000 17110.000 255.976 0.395 o
-2 1 2 6937.880 6875.400 176.189 2.131 o
-2 1 3 1760.570 1766.140 84.442 20.631 o
-2 1 4 708.848 663.335 49.971 80.577 o
-2 1 5 735.005 727.623 61.306 57.911 o
-2 1 6 2521.770 2675.760 185.677 5.842 o
-2 1 7 6844.650 7055.380 227.727 1.844 o
-2 1 8 4036.270 3527.240 700.693 0.543 o
-2 1 9 1982.630 1963.710 135.101 10.679 o
-2 1 10 1531.380 1507.960 131.153 12.818 o
-2 1 11 954.573 971.335 111.447 19.740 o
-2 1 12 212.865 158.370 134.152 15.714 o
-2 1 13 33.691 4.122 25.413 439.048 o
-2 2 1 1525.310 1428.350 75.119 27.296 o
-2 2 2 4436.310 4270.720 116.301 5.207 o
-2 2 3 6268.800 5986.640 161.598 2.640 o
-2 2 4 6826.500 6840.700 315.059 1.427 o
-2 2 5 14580.500 14764.000 721.466 0.290 o
-2 2 6 8748.750 8802.930 224.045 1.325 o
-2 2 7 2941.930 2866.380 130.485 8.068 o
-2 2 8 306.917 271.142 42.184 144.531 o
-2 2 9 0.741 17.096 15.738 1146.580 o
-2 2 10 373.720 424.461 78.267 44.030 o
-2 2 11 1379.280 1608.260 158.789 9.551 o
-2 2 12 2205.460 1467.790 276.528 3.355 o
-2 2 13 1479.840 574.374 180.329 8.006 o
-2 3 1 2855.740 2691.890 135.382 8.094 o
-2 3 2 2513.490 2402.850 94.793 12.857 o
-2 3 3 883.345 877.188 49.745 68.707 o
-2 3 4 319.325 308.273 19.909 466.224 o
-2 3 5 39.508 38.563 15.367 1186.480 o
-2 3 6 1496.420 1481.730 207.680 5.932 o
-2 3 7 3011.540 2837.690 192.819 5.089 o
-2 3 8 2726.140 1948.080 419.773 1.501 o
-2 3 9 2539.380 1903.890 291.322 2.945 o
-2 3 10 1875.330 2065.380 304.450 2.820 o
-2 3 11 2534.680 2112.440 327.885 2.372 o
-2 3 12 434.853 354.034 138.306 14.580 o
-2 4 1 2092.150 1931.640 78.635 18.855 o
-2 4 2 3937.840 3861.700 135.896 5.550 o
-2 4 3 4374.950 4502.590 246.072 2.778 o
-2 4 4 5778.150 5663.480 416.751 1.164 o
-2 4 5 6724.260 6588.200 457.353 0.933 o
-2 4 6 3554.100 3711.110 349.691 1.893 o
-2 4 7 694.848 615.113 145.566 12.829 o
-2 4 8 36.735 48.061 55.627 91.703 o
-2 4 9 30.492 3.579 38.377 192.753 o
-2 4 10 507.599 416.349 147.625 12.751 o
-2 4 11 408.514 419.819 146.491 13.018 o
-2 4 12 1124.620 596.424 185.496 7.819 o
-2 5 1 7301.440 6572.580 256.391 1.649 o
-2 5 2 5136.620 5105.650 402.063 1.304 o
-2 5 3 3932.800 3927.760 354.996 1.786 o
-2 5 4 1999.950 1948.400 253.340 3.914 o
-2 5 5 5.012 -3.749 27.855 366.103 o
-2 5 6 876.033 871.409 178.357 8.494 o
-2 5 7 2278.460 2530.320 315.140 2.554 o
-2 5 8 2728.450 2599.740 332.969 2.250 o
-2 5 9 1682.080 1635.820 276.780 3.442 o
-2 5 10 1819.480 1836.180 307.612 2.792 o
-2 5 11 967.713 895.296 223.526 5.477 o
-2 6 1 899.599 802.584 43.857 80.451 o
-2 6 2 1410.060 1071.730 169.076 8.827 o
-2 6 3 2078.120 2179.090 279.382 3.243 o
-2 6 4 2351.680 2335.600 299.083 2.807 o
-2 6 5 4771.500 4806.150 442.400 1.161 o
-2 6 6 2496.430 2541.460 323.601 2.403 o
-2 6 7 1153.660 986.506 206.236 6.297 o
-2 6 8 417.247 449.157 146.316 13.031 o
-2 6 9 169.895 183.570 99.884 28.290 o
-2 6 10 10.027 53.502 62.692 72.256 o
-2 7 1 4236.650 4232.390 493.534 1.008 o
-2 7 2 1825.870 1653.120 108.859 15.328 o
-2 7 3 1213.730 1236.360 221.212 5.450 o
-2 7 4 163.216 153.230 79.810 44.219 o
-2 7 5 118.971 144.915 83.505 40.537 o
-2 7 6 899.928 1263.790 241.943 4.675 o
-2 7 7 1300.170 1140.270 237.793 4.745 o
-2 7 8 926.184 1077.560 238.563 4.819 o
-2 8 1 1.964 46.301 32.276 272.537 o
-2 8 2 207.550 205.756 40.507 163.986 o
-2 8 3 953.516 871.519 200.827 6.737 o
-2 8 4 2180.950 2412.710 342.479 2.216 o
-2 8 5 2901.700 3098.790 396.167 1.616 o
-2 8 6 1763.800 1697.520 298.174 2.978 o
-2 8 7 610.820 709.562 195.451 7.268 o
-2 9 1 1639.190 1607.050 288.446 3.197 o
-2 9 2 1229.400 1219.420 255.089 4.160 o
-2 9 3 946.385 1077.580 238.810 4.805 o
-2 9 4 516.268 738.370 197.541 7.144 o
-2 9 5 32.209 55.984 56.538 88.775 o
-2 10 1 168.811 193.614 109.223 23.680 o
-1 -9 1 2909.240 2942.980 328.925 2.247 o
-1 -9 2 2389.450 2666.210 244.477 3.895 o
-1 -9 3 2086.510 2133.200 325.481 2.462 o
-1 -9 4 1126.920 975.260 278.989 3.537 o
-1 -9 5 42.937 86.879 48.878 118.557 o
-1 -9 6 174.892 113.821 39.657 174.958 o
-1 -9 7 612.092 440.240 167.306 9.916 o
-1 -9 8 675.619 669.738 213.606 6.096 o
-1 -8 1 47.243 57.177 47.857 123.739 o
-1 -8 2 7.141 8.234 18.499 829.844 o
-1 -8 3 778.499 828.735 122.023 17.491 o
-1 -8 4 2446.570 2191.320 415.079 1.542 o
-1 -8 5 4749.910 4372.090 860.682 0.361 o
-1 -8 6 4521.210 3723.570 528.577 0.893 o
-1 -8 7 2780.820 3070.060 414.512 1.499 o
-1 -8 8 1884.160 2029.690 345.950 2.225 o
-1 -8 9 721.933 757.581 218.125 5.830 o
-1 -8 10 20.761 39.088 44.882 140.917 o
-1 -7 1 2307.340 2136.550 144.325 8.974 o
-1 -7 2 1710.740 1678.550 222.401 5.106 o
-1 -7 3 2437.960 2572.660 425.572 1.462 o
-1 -7 4 1442.780 1214.740 257.255 4.048 o
-1 -7 5 197.735 161.131 48.756 115.917 o
-1 -7 6 115.633 100.101 45.501 135.504 o
-1 -7 7 247.728 324.596 126.369 17.613 o
-1 -7 8 753.509 572.913 171.031 9.382 o
-1 -7 9 2040.020 1924.690 332.443 2.386 o
-1 -7 10 3454.330 2977.980 409.666 1.487 o
-1 -7 11 2482.940 2169.160 360.653 1.998 o
-1 -7 12 1775.910 1639.160 323.701 2.555 o
-1 -6 1 252.133 242.014 37.873 181.335 o
-1 -6 2 46.991 83.252 47.356 126.254 o
-1 -6 3 1365.630 1336.430 135.399 12.760 o
-1 -6 4 4999.770 4473.830 636.691 0.624 o
-1 -6 5 5606.750 4850.490 406.195 1.255 o
-1 -6 6 3280.050 2983.940 588.363 0.772 o
-1 -6 7 2406.220 2138.850 143.161 8.886 o
-1 -6 8 508.787 464.864 74.221 47.106 o
-1 -6 9 764.189 917.631 213.355 6.052 o
-1 -6 10 2.185 0.513 29.934 317.025 o
-1 -6 11 472.291 385.514 143.056 13.602 o
-1 -6 12 592.126 575.440 174.917 9.067 o
-1 -6 13 638.928 506.109 177.358 8.819 o
-1 -5 1 6707.030 6272.540 308.062 1.520 o
-1 -5 2 9478.600 8764.940 1072.740 0.213 o
-1 -5 3 11800.000 10723.400 759.738 0.331 o
-1 -5 4 7690.890 6435.410 277.871 1.493 o
-1 -5 5 2342.920 1942.290 259.384 3.655 o
-1 -5 6 239.704 285.206 47.291 119.599 o
-1 -5 7 59.069 99.139 69.606 58.498 o
-1 -5 8 2568.700 2568.430 349.983 2.080 o
-1 -5 9 3782.490 3498.190 277.212 2.682 o
-1 -5 10 5208.300 4721.480 334.744 1.706 o
-1 -5 11 2855.820 2756.000 360.208 1.935 o
-1 -5 12 862.843 784.290 201.227 6.766 o
-1 -5 13 205.887 224.683 124.374 18.251 o
-1 -4 1 69.386 65.897 15.874 1084.580 o
-1 -4 2 101.636 89.826 29.661 315.576 o
-1 -4 3 1808.770 1689.590 117.669 13.834 o
-1 -4 4 5497.240 4481.520 478.704 0.993 o
-1 -4 5 6782.870 7009.330 416.824 1.036 o
-1 -4 6 6865.600 6894.830 600.586 0.615 o
-1 -4 7 5353.150 5086.110 288.457 1.994 o
-1 -4 8 5458.490 5380.030 312.899 1.765 o
-1 -4 9 3733.970 3634.480 263.973 2.871 o
-1 -4 10 641.162 671.225 114.877 20.143 o
-1 -4 11 64.623 45.769 59.059 81.276 o
-1 -4 12 811.231 622.351 172.117 9.217 o
-1 -4 13 762.007 649.397 185.662 7.981 o
-1 -4 14 1476.740 1218.050 283.528 3.361 o
-1 -3 1 13404.100 13326.700 549.239 0.415 o
-1 -3 2 8278.130 7869.290 421.944 0.889 o
-1 -3 3 13495.800 14288.300 568.756 0.390 o
-1 -3 4 3470.050 3864.260 268.447 2.847 o
-1 -3 5 111.965 116.085 33.093 253.049 o
-1 -3 6 720.647 813.911 94.838 27.845 o
-1 -3 7 912.121 862.889 88.832 29.573 o
-1 -3 8 1628.610 1451.730 147.322 10.533 o
-1 -3 9 4001.840 3804.120 254.990 2.895 o
-1 -3 10 4986.620 4200.680 394.461 1.397 o
-1 -3 11 2119.000 2079.400 291.597 3.006 o
-1 -3 12 1755.380 1486.920 266.461 3.693 o
-1 -3 13 578.910 399.623 145.643 13.038 o
-1 -3 14 598.525 473.206 178.099 8.773 o
-1 -2 1 7367.030 7691.130 362.107 1.134 o
-1 -2 2 2418.730 2544.840 194.259 5.605 o
-1 -2 3 747.616 784.683 40.071 100.022 o
-1 -2 4 8492.890 8429.020 256.701 1.295 o
-1 -2 5 13298.300 14549.200 557.059 0.399 o
-1 -2 6 8941.550 9091.350 466.832 0.727 o
-1 -2 7 7744.780 8145.050 353.909 1.101 o
-1 -2 8 5919.280 6020.530 850.882 0.355 o
-1 -2 9 2012.220 2102.750 194.024 6.101 o
-1 -2 10 18.880 31.387 39.755 179.611 o
-1 -2 11 1048.020 1039.630 205.252 6.389 o
-1 -2 12 1099.760 828.241 199.365 6.776 o
-1 -2 13 1084.770 1233.620 264.374 3.911 o
-1 -2 14 1343.130 1575.230 310.047 2.828 o
-1 -1 1 8860.880 8758.440 249.249 1.242 o
-1 -1 2 14989.000 13892.900 342.180 0.495 o
-1 -1 3 19233.400 19125.500 507.758 0.272 o
-1 -1 4 11549.400 11817.400 456.946 0.570 o
-1 -1 5 2019.600 2259.510 181.764 6.690 o
-1 -1 6 1747.080 1934.390 325.078 2.521 o
-1 -1 7 40.251 74.652 39.059 185.511 o
-1 -1 8 451.294 523.923 82.783 38.722 o
-1 -1 9 3694.530 3420.490 234.968 3.424 o
-1 -1 10 5986.270 5402.200 446.652 1.048 o
-1 -1 11 3767.170 3508.190 397.451 1.520 o
-1 -1 12 2188.540 2276.160 333.162 2.338 o
-1 -1 13 1119.700 1451.860 271.952 3.680 o
-1 -1 14 472.325 454.247 153.999 11.748 o
-1 0 1 914.072 824.556 39.942 86.965 o
-1 0 2 25.754 37.293 7.992 4320.800 o
-1 0 3 7514.990 7246.670 163.480 1.965 o
-1 0 4 9834.700 10888.900 229.724 1.035 o
-1 0 5 16337.300 17837.000 1151.150 0.147 o
-1 0 6 5450.900 5983.150 630.679 0.610 o
-1 0 7 6019.450 6619.620 846.640 0.355 o
-1 0 8 5795.660 5431.280 384.302 1.312 o
-1 0 9 2703.400 2396.430 202.827 5.109 o
-1 0 10 217.093 156.497 83.448 40.315 o
-1 0 11 19.991 86.208 63.861 69.592 o
-1 0 12 104.532 74.218 43.907 145.915 o
-1 0 13 246.374 216.968 93.857 31.816 o
-1 0 14 1062.270 1335.230 245.319 4.507 o
-1 1 1 3035.000 3016.100 81.532 10.820 o
-1 1 2 30159.200 29037.000 384.034 0.139 o
-1 1 3 26061.600 25848.400 716.926 0.145 o
-1 1 4 8592.440 9139.790 194.412 1.404 o
-1 1 5 1837.410 1865.170 98.203 16.777 o
-1 1 6 94.233 111.685 43.098 151.198 o
-1 1 7 250.310 311.077 58.107 80.411 o
-1 1 8 2809.120 3131.120 470.988 1.184 o
-1 1 9 5998.330 7401.030 476.885 0.897 o
-1 1 10 4938.190 5635.150 1391.920 0.142 o
-1 1 11 3550.670 4361.850 286.701 2.505 o
-1 1 12 991.362 1204.920 202.451 6.546 o
-1 1 13 700.958 862.212 173.837 9.037 o
-1 1 14 392.813 489.478 140.081 14.198 o
-1 2 1 3244.010 2988.240 128.508 7.507 o
-1 2 2 3179.390 2953.810 196.456 4.799 o
-1 2 3 54.294 56.471 18.566 808.996 o
-1 2 4 2858.380 2675.680 158.999 6.762 o
-1 2 5 4366.100 4683.200 450.403 1.157 o
-1 2 6 4730.820 5043.620 505.550 0.930 o
-1 2 7 6574.460 6422.970 212.482 2.087 o
-1 2 8 6048.080 5549.040 736.249 0.461 o
-1 2 9 4829.800 4018.490 741.270 0.478 o
-1 2 10 37.497 22.330 12.525 1785.120 o
-1 2 11 21.772 1.781 16.012 1105.880 o
-1 2 12 342.278 365.035 77.515 45.306 o
-1 2 13 624.964 628.117 179.461 8.597 o
-1 3 1 11561.000 12399.900 814.692 0.295 o
-1 3 2 19981.700 20992.000 701.634 0.207 o
-1 3 3 15641.900 15192.800 580.551 0.334 o
-1 3 4 5171.270 5120.760 319.880 1.785 o
-1 3 5 868.141 1052.850 114.987 18.851 o
-1 3 6 624.628 743.305 95.985 27.971 o
-1 3 7 81.593 57.274 19.465 727.616 o
-1 3 8 778.566 409.065 263.748 4.031 o
-1 3 9 1199.320 1048.980 125.653 15.264 o
-1 3 10 2385.860 1650.810 252.926 3.851 o
-1 3 11 1251.830 751.218 176.207 8.464 o
-1 3 12 976.263 668.446 174.100 8.894 o
-1 3 13 894.068 812.362 210.729 6.174 o
-1 4 1 6906.280 6506.650 324.132 1.399 o
-1 4 2 655.140 517.687 96.583 28.066 o
-1 4 3 1672.060 1708.480 186.782 6.937 o
-1 4 4 4126.100 4004.860 301.964 2.239 o
-1 4 5 8486.720 8334.040 470.356 0.761 o
-1 4 6 5252.990 4701.680 298.116 1.976 o
-1 4 7 6553.270 5899.080 175.931 2.433 o
-1 4 8 4754.160 4881.070 270.443 2.323 o
-1 4 9 1595.660 1414.080 170.087 8.363 o
-1 4 10 67.872 76.340 30.545 301.032 o
-1 4 11 14.310 2.558 4.433 14287.900 o
-1 4 12 93.635 36.355 39.355 182.019 o
-1 5 1 2840.150 2937.940 152.242 6.960 o
-1 5 2 6634.080 6438.000 402.301 1.118 o
-1 5 3 8268.400 9117.770 255.512 1.282 o
-1 5 4 3210.160 3072.250 159.112 6.081 o
-1 5 5 2165.950 2513.780 139.327 9.301 o
-1 5 6 1051.220 1547.750 415.285 1.618 o
-1 5 7 101.795 66.419 23.695 490.825 o
-1 5 8 394.037 273.359 53.000 92.335 o
-1 5 9 1818.150 1670.100 119.383 13.567 o
-1 5 10 2041.600 1643.870 268.638 3.553 o
-1 5 11 1475.730 1109.040 229.537 5.019 o
-1 6 1 2946.940 3147.320 179.084 5.518 o
-1 6 2 335.658 362.736 38.184 165.936 o
-1 6 3 469.118 469.896 73.055 48.912 o
-1 6 4 1238.980 1166.390 69.468 35.599 o
-1 6 5 1444.830 1314.560 88.303 23.683 o
-1 6 6 1429.360 1709.880 206.959 5.944 o
-1 6 7 2137.580 2064.400 273.029 3.378 o
-1 6 8 1997.050 1828.610 270.568 3.496 o
-1 6 9 716.596 547.825 151.658 11.870 o
-1 6 10 217.226 104.608 84.012 39.859 o
-1 7 1 4994.020 5373.850 209.128 2.847 o
-1 7 2 8001.770 8125.070 341.112 1.116 o
-1 7 3 6409.520 6580.870 320.344 1.480 o
-1 7 4 3378.480 3346.580 162.884 5.595 o
-1 7 5 1333.070 1230.430 89.100 24.607 o
-1 7 6 557.521 522.965 140.304 13.979 o
-1 7 7 0.514 82.632 65.023 67.164 o
-1 7 8 207.863 259.492 113.279 21.953 o
-1 7 9 1010.040 903.740 205.070 6.444 o
-1 8 1 1758.580 1936.450 133.777 11.381 o
-1 8 2 468.260 491.593 93.090 31.047 o
-1 8 3 5.714 33.335 27.759 368.433 o
-1 8 4 523.706 265.882 202.501 6.859 o
-1 8 5 670.717 523.276 146.533 12.740 o
-1 8 6 1399.750 1393.120 245.921 4.394 o
-1 8 7 2258.020 2762.920 358.695 2.011 o
-1 9 1 1284.420 1179.970 159.888 9.829 o
-1 9 2 2664.230 2274.550 603.755 0.751 o
-1 9 3 979.071 1046.540 215.642 5.840 o
-1 9 4 1029.120 1012.900 215.008 5.861 o
-1 9 5 362.895 472.837 150.048 12.429 o
-1 10 1 1280.080 1666.580 284.343 3.338 o
-1 10 2 431.016 476.214 152.746 11.958 o
0 -10 1 959.624 870.835 209.035 6.237 o
0 -10 2 242.371 209.684 85.924 37.890 o
0 -10 3 126.269 40.807 24.399 461.360 o
0 -10 4 333.136 299.292 100.725 27.402 o
0 -10 5 701.603 552.907 135.392 14.765 o
0 -10 6 1081.550 956.922 168.139 9.289 o
0 -10 7 1571.690 1102.850 177.901 7.906 o
0 -9 1 985.931 1154.510 135.962 13.653 o
0 -9 2 2416.710 2509.070 341.485 2.195 o
0 -9 3 3681.760 3743.050 325.966 2.096 o
0 -9 4 2692.330 2648.640 270.338 3.213 o
0 -9 5 2012.510 1944.830 228.475 4.683 o
0 -9 6 1074.820 1152.860 175.515 8.506 o
0 -9 7 162.378 107.556 53.053 99.361 o
0 -9 8 294.511 347.892 141.731 13.997 o
0 -9 9 1175.670 1224.800 279.438 3.502 o
0 -9 10 1384.250 1405.490 313.661 2.771 o
0 -8 1 3667.080 3918.850 192.643 4.228 o
0 -8 2 1706.800 1550.220 419.356 1.563 o
0 -8 3 409.495 344.755 59.668 73.181 o
0 -8 4 23.673 32.736 17.308 943.456 o
0 -8 5 57.222 53.878 24.119 482.735 o
0 -8 6 1071.950 940.988 101.587 22.582 o
0 -8 7 3546.540 3228.730 322.958 2.192 o
0 -8 8 3131.130 2941.090 401.399 1.567 o
0 -8 9 2962.450 3099.570 428.857 1.398 o
0 -8 10 1166.890 925.912 241.771 4.659 o
0 -8 11 465.079 448.461 175.456 9.094 o
0 -7 1 3694.230 3947.450 178.092 4.565 o
0 -7 2 6346.100 6652.190 1304.380 0.159 o
0 -7 3 5507.410 5320.960 604.244 0.663 o
0 -7 4 3881.280 3813.560 281.372 2.559 o
0 -7 5 3724.610 3631.130 347.273 1.897 o
0 -7 6 1690.580 1801.780 361.744 2.070 o
0 -7 7 1893.970 1952.980 178.147 7.180 o
0 -7 8 59.568 121.224 47.800 123.588 o
0 -7 9 90.666 81.044 39.633 178.985 o
0 -7 10 362.563 265.482 122.374 18.679 o
0 -7 11 666.271 553.781 189.770 7.707 o
0 -7 12 1431.830 1440.420 317.187 2.705 o
0 -6 1 8490.130 8394.570 520.744 0.670 o
0 -6 2 3200.220 2941.640 304.869 2.499 o
0 -6 3 25.787 48.585 17.903 879.735 o
0 -6 4 336.270 339.962 44.240 129.088 o
0 -6 5 1355.310 1368.890 94.724 21.979 o
0 -6 6 6586.980 6635.400 347.612 1.327 o
0 -6 7 8044.440 7581.720 563.044 0.631 o
0 -6 8 7020.010 6725.890 555.268 0.692 o
0 -6 9 3135.440 2809.640 364.781 1.861 o
0 -6 10 1277.070 1255.060 256.722 4.096 o
0 -6 11 626.340 730.199 208.843 6.377 o
0 -6 12 66.530 45.420 57.056 87.060 o
0 -6 13 47.585 -28.280 40.325 174.466 o
0 -5 1 2323.620 2355.610 143.258 8.831 o
0 -5 2 2735.060 2639.480 292.080 2.815 o
0 -5 3 6884.430 7039.980 505.978 0.792 o
0 -5 4 5301.950 5326.370 175.053 3.125 o
0 -5 5 8390.140 8738.310 305.122 1.147 o
0 -5 6 6818.370 6738.570 325.332 1.390 o
0 -5 7 2302.860 2209.310 209.892 5.157 o
0 -5 8 1.362 19.880 14.531 1344.600 o
0 -5 9 847.439 898.101 145.466 12.483 o
0 -5 10 1731.550 1564.530 274.524 3.491 o
0 -5 11 2404.120 2049.340 341.307 2.225 o
0 -5 12 4987.050 4077.620 517.008 0.904 o
0 -5 13 2853.750 2573.380 432.347 1.398 o
0 -5 14 1421.090 1227.530 305.934 2.913 o
0 -4 1 14240.700 14240.400 771.681 0.276 o
0 -4 2 2476.260 2517.570 171.894 6.637 o
0 -4 3 326.173 327.791 36.629 180.960 o
0 -4 4 42.511 49.073 17.253 940.798 o
0 -4 5 161.932 152.071 35.628 214.694 o
0 -4 6 1939.050 2020.340 179.955 6.989 o
0 -4 7 5667.970 5907.770 330.408 1.580 o
0 -4 8 4417.780 4462.090 300.215 2.150 o
0 -4 9 2627.060 2369.550 230.065 4.257 o
0 -4 10 2416.330 2192.870 325.174 2.419 o
0 -4 11 1520.650 987.329 235.215 4.800 o
0 -4 12 795.826 526.792 178.094 8.665 o
0 -4 13 20.378 -31.635 19.121 776.127 o
0 -4 14 482.227 553.934 193.774 7.457 o
0 -3 1 11214.300 11675.100 450.047 0.593 o
0 -3 2 19123.400 20962.600 705.141 0.214 o
0 -3 3 19512.800 20817.500 528.740 0.251 o
0 -3 4 16681.900 17484.700 451.754 0.347 o
0 -3 5 15407.000 16156.500 491.294 0.371 o
0 -3 6 11490.300 12025.900 537.962 0.489 o
0 -3 7 1187.720 957.690 121.822 16.252 o
0 -3 8 47.737 48.674 21.648 599.874 o
0 -3 9 668.286 559.081 105.276 23.799 o
0 -3 10 919.025 824.735 200.585 6.777 o
0 -3 11 1488.330 1520.970 289.606 3.204 o
0 -3 12 2570.680 2778.810 395.406 1.659 o
0 -3 13 1717.830 2006.340 344.710 2.257 o
0 -3 14 768.111 1141.100 260.371 4.088 o
0 -2 1 14060.300 14413.000 324.436 0.531 o
0 -2 2 6808.980 7404.630 159.586 2.178 o
0 -2 3 1623.710 1813.140 117.347 14.309 o
0 -2 4 2783.050 3059.540 167.294 6.222 o
0 -2 5 1174.070 1225.160 161.351 9.773 o
0 -2 6 4111.870 4013.140 330.803 1.959 o
0 -2 7 14061.500 14266.500 728.373 0.297 o
0 -2 8 11697.100 11360.600 1176.990 0.170 o
0 -2 9 6906.620 7458.570 424.593 0.987 o
0 -2 10 4774.760 4831.420 488.494 0.987 o
0 -2 11 2805.340 3608.100 424.887 1.415 o
0 -2 12 463.193 542.534 164.553 10.296 o
0 -2 13 130.578 206.171 111.583 22.721 o
0 -2 14 841.516 1032.840 234.740 4.997 o
0 -2 15 472.942 687.912 194.220 7.406 o
0 -1 2 15326.600 16191.900 347.108 0.443 o
0 -1 3 5969.530 6810.050 234.425 2.052 o
0 -1 4 3977.630 4196.630 205.539 3.674 o
0 -1 5 11433.900 10925.600 393.459 0.667 o
0 -1 6 7623.920 8205.570 369.082 1.065 o
0 -1 7 1762.010 1987.370 266.340 3.635 o
0 -1 8 32.818 20.004 51.082 108.795 o
0 -1 9 8.710 23.982 20.295 688.991 o
0 -1 10 241.412 472.983 106.063 24.775 o
0 -1 11 2027.740 2525.540 330.501 2.377 o
0 -1 12 3000.990 4263.420 444.613 1.276 o
0 -1 13 2950.220 3422.930 404.530 1.541 o
0 -1 14 1790.960 2299.760 338.866 2.309 o
0 0 2 15408.800 12681.700 451.464 0.435 o
0 0 3 4163.470 4415.940 198.184 3.649 o
0 0 4 802.229 1076.260 104.258 22.588 o
0 0 5 733.673 920.779 105.698 22.678 o
0 0 6 6608.160 8517.310 364.335 1.160 o
0 0 7 8601.690 11609.500 784.285 0.350 o
0 0 8 5182.860 6585.420 468.665 0.987 o
0 0 9 4004.410 5136.260 312.670 2.047 o
0 0 10 1045.940 1526.060 338.517 2.414 o
0 0 11 2427.540 3274.440 358.244 1.972 o
0 0 12 105.606 124.489 68.223 60.685 o
0 0 13 45.827 77.231 56.060 90.196 o
0 0 14 194.080 185.215 83.291 40.493 o
0 1 2 9876.320 10365.100 219.881 1.077 o
0 1 3 10640.600 12026.100 1331.230 0.140 o
0 1 4 16244.200 18130.800 2794.700 0.034 o
0 1 5 22030.800 23478.300 4251.750 0.015 o
0 1 6 16532.900 16012.800 3494.500 0.022 o
0 1 7 4316.820 4207.620 1283.150 0.169 o
0 1 8 109.126 65.003 44.469 142.287 o
0 1 9 111.679 102.100 89.337 35.482 o
0 1 10 965.972 1242.900 309.944 2.885 o
0 1 11 1803.270 1925.640 261.955 3.743 o
0 1 12 3034.650 3250.500 356.889 1.919 o
0 1 13 1957.060 2367.550 317.954 2.572 o
0 1 14 758.069 857.384 197.081 7.070 o
0 2 0 21726.300 21660.000 422.142 0.240 o
0 2 1 8607.640 8660.790 178.203 1.489 o
0 2 2 1415.440 1346.660 73.894 29.576 o
0 2 3 1327.980 1369.970 81.284 27.168 o
0 2 4 1827.740 1849.800 109.284 14.841 o
0 2 5 644.601 641.155 69.209 50.059 o
0 2 6 1856.550 2124.370 438.306 1.419 o
0 2 7 5014.310 4338.580 1179.760 0.197 o
0 2 8 4151.470 3299.370 283.150 2.533 o
0 2 9 3474.930 3772.890 910.879 0.331 o
0 2 10 3600.470 4060.740 1062.060 0.245 o
0 2 11 2858.060 3518.200 676.460 0.594 o
0 2 12 675.880 793.789 169.827 9.490 o
0 2 13 9.222 -57.971 63.613 70.200 o
0 3 0 8.474 12.329 3.559 22075.100 o
0 3 1 2861.080 3000.440 101.199 10.034 o
0 3 2 5970.690 6265.590 162.318 2.704 o
0 3 3 8950.920 9247.790 268.161 1.150 o
0 3 4 7418.170 7133.160 230.718 1.692 o
0 3 5 11952.400 12988.300 361.177 0.626 o
0 3 6 4501.190 5058.480 239.110 2.728 o
0 3 7 696.966 786.114 213.297 6.093 o
0 3 8 23.190 21.813 30.285 309.354 o
0 3 9 19.175 8.279 12.227 1893.550 o
0 3 10 227.395 94.563 137.202 15.034 o
0 3 11 974.128 975.669 204.605 6.472 o
0 3 12 1416.810 1193.010 232.520 4.905 o
0 3 13 828.388 1086.000 235.459 4.964 o
0 4 0 15744.300 16045.000 482.376 0.369 o
0 4 1 13941.900 14481.800 293.447 0.554 o
0 4 2 9060.990 9054.190 238.802 1.222 o
0 4 3 6460.360 6435.870 186.281 2.297 o
0 4 4 3122.680 3238.340 131.189 7.365 o
0 4 5 2.943 8.498 6.367 6998.890 o
0 4 6 1632.450 1702.620 105.781 16.661 o
0 4 7 3700.140 3493.020 498.474 1.027 o
0 4 8 3143.200 3220.250 293.047 2.647 o
0 4 9 2658.070 2575.140 205.619 4.978 o
0 4 10 2471.470 2547.560 341.160 2.190 o
0 4 11 1099.830 971.659 192.478 7.203 o
0 4 12 157.557 256.410 78.254 45.810 o
0 5 0 252.573 278.647 31.329 251.977 o
0 5 1 1865.260 1964.970 103.125 15.491 o
0 5 2 1834.780 1812.930 99.524 16.668 o
0 5 3 2650.290 2550.670 120.711 9.725 o
0 5 4 5198.740 5170.620 224.264 2.634 o
0 5 5 6219.060 6096.300 202.223 2.319 o
0 5 6 4243.940 4070.100 215.124 3.393 o
0 5 7 1366.460 1330.110 127.293 14.116 o
0 5 8 895.180 834.613 84.792 32.186 o
0 5 9 115.910 123.256 45.349 136.154 o
0 5 10 7.297 -11.531 24.097 489.188 o
0 5 11 506.570 332.262 119.790 19.221 o
0 6 0 9282.030 9656.990 346.227 0.919 o
0 6 1 5608.610 6039.270 208.405 2.489 o
0 6 2 3160.990 3220.970 148.697 6.495 o
0 6 3 1482.810 1444.860 97.489 20.113 o
0 6 4 194.295 211.268 44.220 139.194 o
0 6 5 181.638 166.635 42.741 150.029 o
0 6 6 1350.750 1324.240 127.791 14.078 o
0 6 7 1923.210 1937.910 122.699 12.351 o
0 6 8 1028.380 933.966 111.670 19.465 o
0 6 9 1245.860 860.699 184.181 7.763 o
0 6 10 1093.460 981.093 203.972 6.458 o
0 7 0 674.327 785.547 77.844 39.779 o
0 7 1 3.192 11.459 10.200 2728.710 o
0 7 2 611.556 658.553 71.058 48.230 o
0 7 3 828.369 853.925 80.738 35.440 o
0 7 4 4577.390 4699.430 238.303 2.775 o
0 7 5 3613.200 3753.760 172.740 4.858 o
0 7 6 2309.020 2144.510 161.793 7.670 o
0 7 7 813.477 792.591 99.464 25.177 o
0 7 8 223.931 145.740 70.557 56.120 o
0 8 0 3605.220 3966.180 195.050 4.195 o
0 8 1 1866.190 1911.180 132.332 11.329 o
0 8 2 2526.140 2758.690 190.247 5.605 o
0 8 3 1185.140 1243.260 127.134 14.746 o
0 8 4 817.890 837.117 103.938 23.180 o
0 8 5 51.641 63.371 28.422 348.807 o
0 8 6 122.628 116.611 67.554 61.828 o
0 8 7 337.999 313.494 116.611 20.540 o
0 9 0 8.978 -17.436 12.671 1768.630 o
0 9 1 282.110 323.179 69.516 56.595 o
0 9 2 637.312 723.710 129.064 16.135 o
0 9 3 1086.880 1310.170 139.739 12.677 o
0 9 4 1893.690 1844.160 272.710 3.468 o
0 10 0 1417.310 1900.830 264.045 3.785 o
0 10 1 1448.990 1794.120 267.932 3.689 o
1 -10 0 2754.430 2963.980 273.958 3.084 o
1 -10 1 2767.930 2464.000 389.218 1.704 o
1 -10 2 2425.280 2429.420 302.982 2.721 o
1 -10 3 2100.500 2436.480 305.515 2.737 o
1 -10 4 877.458 947.318 190.880 7.443 o
1 -10 5 58.031 9.735 91.123 34.197 o
1 -10 6 244.778 224.122 89.150 35.208 o
1 -10 7 520.957 426.384 214.297 6.118 o
1 -9 0 539.308 550.579 111.424 21.776 o
1 -9 1 91.930 126.653 45.032 138.525 o
1 -9 2 14.652 7.389 36.411 214.218 o
1 -9 3 682.165 874.425 169.174 9.530 o
1 -9 4 3056.510 3161.070 331.685 2.178 o
1 -9 5 4927.000 4921.090 417.177 1.258 o
1 -9 6 3553.260 3927.090 379.181 1.645 o
1 -9 7 3673.470 3956.340 861.154 0.368 o
1 -9 8 1155.570 1295.360 217.430 5.640 o
1 -9 9 898.176 1021.680 307.246 2.950 o
1 -9 10 0.410 5.786 89.398 35.545 o
1 -8 0 2266.070 2359.100 156.088 7.970 o
1 -8 1 2006.910 1993.120 139.734 10.111 o
1 -8 2 2192.510 2086.050 436.881 1.415 o
1 -8 3 2166.530 2202.460 334.674 2.326 o
1 -8 4 1397.220 1276.980 144.742 11.415 o
1 -8 5 274.008 273.785 86.796 36.923 o
1 -8 6 204.369 148.679 69.425 58.051 o
1 -8 7 139.915 183.833 72.267 53.868 o
1 -8 8 921.106 1146.340 298.624 3.112 o
1 -8 9 2095.000 1889.460 397.874 1.700 o
1 -8 10 3307.470 3273.600 547.417 0.880 o
1 -8 11 2656.580 2153.630 460.568 1.261 o
1 -7 0 1446.540 1453.500 110.394 17.037 o
1 -7 1 78.727 66.719 18.678 787.317 o
1 -7 2 5.750 22.219 16.793 1006.390 o
1 -7 3 2122.430 1990.750 125.289 11.394 o
1 -7 4 4305.720 4259.910 241.746 2.905 o
1 -7 5 5395.010 5382.850 377.862 1.386 o
1 -7 6 2988.870 3218.060 397.674 1.594 o
1 -7 7 1584.390 1669.010 391.377 1.790 o
1 -7 8 991.525 1269.600 298.489 3.101 o
1 -7 9 411.295 855.356 264.972 4.008 o
1 -7 10 2.863 -41.295 105.387 25.578 o
1 -7 11 285.229 360.131 167.348 10.070 o
1 -7 12 771.484 661.868 243.248 4.709 o
1 -6 0 4285.620 4187.800 270.654 2.538 o
1 -6 1 8183.000 7856.750 707.474 0.444 o
1 -6 2 9185.020 9191.240 718.678 0.408 o
1 -6 3 12857.700 13112.300 689.051 0.341 o
1 -6 4 6923.280 7203.810 305.689 1.430 o
1 -6 5 1266.380 1410.330 111.668 17.577 o
1 -6 6 0.001 0.285 11.541 2132.730 o
1 -6 7 559.924 469.815 165.668 10.129 o
1 -6 8 1662.860 1953.320 368.746 1.992 o
1 -6 9 4025.810 4280.040 569.260 0.789 o
1 -6 10 4853.100 5031.730 627.677 0.638 o
1 -6 11 2029.110 2272.430 421.831 1.515 o
1 -6 12 861.480 977.651 272.304 3.744 o
1 -6 13 121.252 81.546 89.013 35.741 o
1 -5 0 703.600 716.327 58.894 62.581 o
1 -5 1 133.305 135.517 28.153 341.853 o
1 -5 2 20.265 15.858 20.764 657.740 o
1 -5 3 1485.330 1723.220 128.751 13.025 o
1 -5 4 5342.360 4815.360 1068.890 0.237 o
1 -5 5 7393.200 7529.690 265.356 1.506 o
1 -5 6 6292.940 6625.960 280.309 1.709 o
1 -5 7 5086.220 5306.400 585.877 0.710 o
1 -5 8 6064.120 6804.300 680.268 0.518 o
1 -5 9 3292.780 3896.440 516.574 0.970 o
1 -5 10 468.013 512.667 189.444 7.807 o
1 -5 11 111.204 48.158 56.080 89.831 o
1 -5 12 603.660 309.380 147.815 12.684 o
1 -5 13 802.527 855.571 240.128 4.807 o
1 -5 14 1483.680 1711.880 346.295 2.270 o
1 -4 0 8558.500 8791.340 215.577 1.380 o
1 -4 1 8647.510 9268.370 499.573 0.681 o
1 -4 2 12357.200 12931.300 306.002 0.660 o
1 -4 3 9782.810 10656.100 286.960 0.949 o
1 -4 4 4201.080 4310.840 226.371 3.170 o
1 -4 5 171.273 191.395 48.682 116.539 o
1 -4 6 111.079 177.572 66.924 62.893 o
1 -4 7 1019.740 1074.080 133.126 14.186 o
1 -4 8 1705.150 2245.620 366.620 2.000 o
1 -4 9 3640.760 4560.660 526.500 0.915 o
1 -4 10 4235.210 5109.150 569.299 0.772 o
1 -4 11 2381.530 3510.310 467.894 1.208 o
1 -4 12 1222.000 1602.910 315.414 2.748 o
1 -4 13 797.155 1110.790 257.010 4.190 o
1 -4 14 467.213 482.012 175.492 9.084 o
1 -3 0 9098.790 9690.120 266.993 1.110 o
1 -3 1 9001.670 8699.650 744.551 0.393 o
1 -3 2 983.708 920.610 107.236 21.073 o
1 -3 3 1229.160 1205.850 172.559 8.617 o
1 -3 4 7054.880 7214.920 376.365 1.138 o
1 -3 5 13809.400 17064.900 953.972 0.205 o
1 -3 6 8226.690 10893.600 751.090 0.383 o
1 -3 7 6849.910 7198.230 1268.670 0.166 o
1 -3 8 5192.660 5917.330 1705.640 0.096 o
1 -3 9 1833.730 2247.280 347.678 2.199 o
1 -3 10 21.708 94.236 72.412 54.131 o
1 -3 11 946.806 1281.220 267.614 3.838 o
1 -3 12 853.304 888.481 224.773 5.450 o
1 -3 13 927.680 981.429 232.544 5.074 o
1 -3 14 1371.160 1655.190 313.855 2.755 o
1 -2 0 18748.900 17971.700 1979.920 0.061 o
1 -2 1 1616.210 1757.220 138.026 11.380 o
1 -2 2 22202.000 22039.300 1752.310 0.069 o
1 -2 3 19690.100 18711.000 899.442 0.176 o
1 -2 4 9347.410 8146.510 537.849 0.617 o
1 -2 5 2765.010 2709.580 313.518 2.483 o
1 -2 6 992.779 1452.340 242.529 4.610 o
1 -2 7 262.912 374.755 123.456 18.406 o
1 -2 8 730.470 921.809 146.382 12.473 o
1 -2 9 4566.450 5552.530 515.371 0.897 o
1 -2 10 3907.760 4781.720 488.964 1.026 o
1 -2 11 4666.310 5129.780 513.944 0.905 o
1 -2 12 1371.420 1450.260 274.875 3.563 o
1 -2 13 1097.050 1144.130 248.339 4.417 o
1 -2 14 406.786 559.340 179.040 8.740 o
1 -1 0 8115.580 7716.090 153.214 1.779 o
1 -1 1 962.603 969.612 54.765 56.937 o
1 -1 2 338.330 389.958 44.165 127.920 o
1 -1 3 6207.190 6242.940 292.915 1.686 o
1 -1 4 12367.000 11645.400 572.968 0.442 o
1 -1 5 9958.730 8623.050 523.443 0.608 o
1 -1 6 6830.340 5491.960 431.631 1.039 o
1 -1 7 5734.370 5603.610 735.133 0.466 o
1 -1 8 4402.870 4778.860 436.035 1.214 o
1 -1 9 3753.000 3949.520 409.633 1.428 o
1 -1 10 21.754 10.989 10.238 2692.160 o
1 -1 11 4.859 -16.283 46.213 133.014 o
1 -1 12 89.947 120.528 85.310 38.919 o
1 -1 13 276.481 160.074 89.040 35.294 o
1 -1 14 851.323 1081.560 241.185 4.734 o
1 0 0 4985.360 4957.600 100.770 4.503 o
1 0 1 9724.810 9367.050 261.631 1.069 o
1 0 2 22714.500 22233.800 506.905 0.211 o
1 0 3 24521.300 25315.600 812.600 0.144 o
1 0 4 9819.590 10188.000 492.661 0.626 o
1 0 5 510.568 416.692 101.243 26.448 o
1 0 6 284.779 202.574 74.268 50.215 o
1 0 7 361.629 339.882 76.957 45.887 o
1 0 8 3046.400 2969.530 697.418 0.562 o
1 0 9 5251.310 4803.860 441.087 1.135 o
1 0 10 4780.310 4963.540 462.912 1.074 o
1 0 11 2445.870 2850.800 359.091 1.984 o
1 0 12 1043.980 1244.450 246.555 4.479 o
1 0 13 695.889 597.137 174.836 9.016 o
1 0 14 216.969 309.914 134.520 15.585 o
1 1 0 5800.580 5609.980 292.669 1.821 o
1 1 1 9953.590 9407.360 410.622 0.762 o
1 1 2 2589.010 2713.730 150.358 7.596 o
1 1 3 538.445 461.842 98.020 27.932 o
1 1 4 1420.100 1322.860 118.106 15.725 o
1 1 5 5598.980 6030.940 392.565 1.265 o
1 1 6 3844.640 2864.790 809.409 0.417 o
1 1 7 6744.400 7113.620 1113.710 0.212 o
1 1 8 6537.940 6752.330 1174.000 0.193 o
1 1 9 2716.850 2143.950 286.464 2.968 o
1 1 10 231.000 370.634 121.753 18.953 o
1 1 11 35.247 -28.033 46.816 129.541 o
1 1 12 218.074 245.852 107.541 24.331 o
1 1 13 555.927 665.537 185.853 8.049 o
1 2 0 7219.600 7290.920 362.293 1.167 o
1 2 1 14268.200 14775.100 638.827 0.333 o
1 2 2 18610.900 18758.800 731.549 0.222 o
1 2 3 13626.600 14462.200 423.342 0.479 o
1 2 4 4360.420 4285.600 332.316 1.886 o
1 2 5 1020.280 1053.390 176.047 8.540 o
1 2 6 675.534 673.324 97.562 27.077 o
1 2 7 35.502 22.744 17.906 880.247 o
1 2 8 388.449 463.260 159.964 10.946 o
1 2 9 1719.890 1446.980 260.440 3.865 o
1 2 10 1746.950 1409.980 270.792 3.594 o
1 2 11 1087.570 843.152 217.865 5.724 o
1 2 12 996.856 755.651 218.766 5.721 o
1 2 13 793.282 800.928 231.153 5.185 o
1 3 0 7323.820 7142.840 180.720 1.953 o
1 3 1 5571.700 5875.200 256.049 2.115 o
1 3 2 710.162 684.572 87.758 32.452 o
1 3 3 1867.720 1969.500 154.332 9.005 o
1 3 4 5567.320 5442.810 379.957 1.355 o
1 3 5 5957.250 6197.350 292.582 1.737 o
1 3 6 5816.960 6703.730 353.735 1.386 o
1 3 7 5700.040 6581.310 336.914 1.493 o
1 3 8 4625.750 4886.970 457.088 1.108 o
1 3 9 955.437 1191.720 234.690 4.952 o
1 3 10 111.981 85.317 72.077 54.444 o
1 3 11 22.423 -34.950 54.143 96.891 o
1 3 12 56.344 75.233 64.911 67.288 o
1 4 0 454.405 455.753 45.086 114.779 o
1 4 1 3240.510 3164.210 134.699 7.060 o
1 4 2 7918.810 7894.820 491.185 0.757 o
1 4 3 6380.880 6589.280 408.934 1.109 o
1 4 4 3582.700 3899.850 229.963 3.466 o
1 4 5 1965.740 2072.800 170.225 7.568 o
1 4 6 1061.490 1230.200 159.546 10.101 o
1 4 7 21.434 29.704 29.745 320.613 o
1 4 8 326.653 436.090 131.278 16.218 o
1 4 9 1989.280 1966.320 293.878 2.998 o
1 4 10 1772.750 1993.180 309.823 2.751 o
1 4 11 1326.300 1231.910 257.119 4.076 o
1 5 0 4983.900 4837.880 176.821 3.409 o
1 5 1 2560.470 2505.410 129.125 9.318 o
1 5 2 128.709 124.073 28.233 341.580 o
1 5 3 121.059 116.136 30.199 301.420 o
1 5 4 1927.280 2021.450 129.842 11.336 o
1 5 5 788.781 798.398 84.338 33.605 o
1 5 6 1420.320 1419.030 214.211 5.659 o
1 5 7 2193.570 2258.780 282.557 3.145 o
1 5 8 1734.540 1830.660 266.630 3.653 o
1 5 9 658.062 763.752 179.588 8.536 o
1 5 10 151.068 67.885 62.438 72.264 o
1 6 0 1590.930 1543.810 106.172 17.138 o
1 6 1 4362.880 4254.290 186.074 3.806 o
1 6 2 9866.270 10017.400 324.128 0.901 o
1 6 3 4548.160 4583.160 254.005 2.607 o
1 6 4 3336.230 3288.810 205.960 4.305 o
1 6 5 1251.570 1045.280 120.102 16.313 o
1 6 6 406.086 367.639 72.745 50.526 o
1 6 7 1.029 6.989 14.534 1344.750 o
1 6 8 307.142 311.939 74.885 48.883 o
1 6 9 724.634 531.269 102.956 24.635 o
1 7 0 2426.560 2367.840 162.540 7.321 o
1 7 1 1660.400 1662.740 141.044 11.014 o
1 7 2 431.700 430.713 72.487 50.261 o
1 7 3 17.711 37.346 19.914 714.053 o
1 7 4 474.124 460.465 80.259 41.095 o
1 7 5 693.899 597.258 93.449 29.382 o
1 7 6 1444.430 1356.100 147.506 10.910 o
1 7 7 1984.390 1981.050 185.839 6.615 o
1 8 0 520.777 528.031 80.904 39.840 o
1 8 1 1461.070 1471.670 140.973 11.615 o
1 8 2 1952.100 2039.670 171.830 7.492 o
1 8 3 1265.270 1219.540 135.364 13.113 o
1 8 4 650.474 791.047 177.560 8.723 o
1 8 5 432.948 363.322 73.379 49.462 o
1 9 0 2355.420 2385.350 290.712 2.945 o
1 9 1 1472.750 1499.130 227.303 5.041 o
1 9 2 199.660 288.887 97.580 29.486 o
2 -10 0 15.539 25.725 20.755 658.273 o
2 -10 1 697.270 654.427 256.463 4.255 o
2 -10 2 1919.910 2070.340 322.323 2.532 o
2 -10 3 2156.960 1166.480 800.921 0.438 o
2 -10 4 1765.310 1340.980 413.497 1.608 o
2 -10 5 1447.170 1680.330 303.579 2.925 o
2 -10 6 467.187 460.718 159.214 11.006 o
2 -9 0 2367.800 3068.450 553.224 0.886 o
2 -9 1 2168.210 2931.110 627.286 0.700 o
2 -9 2 1354.950 1626.240 272.643 3.605 o
2 -9 3 163.336 45.561 102.948 26.721 o
2 -9 4 51.037 57.916 67.830 61.662 o
2 -9 5 66.659 23.186 86.727 37.740 o
2 -9 6 824.336 1052.650 223.708 5.486 o
2 -9 7 2132.300 2135.790 704.242 0.562 o
2 -9 8 2366.570 2494.630 343.205 2.182 o
2 -9 9 1505.480 2049.550 503.347 1.095 o
2 -8 0 362.099 502.478 153.404 11.891 o
2 -8 1 2867.980 2754.650 708.823 0.547 o
2 -8 2 3267.710 3246.900 313.967 2.342 o
2 -8 3 3557.020 3116.520 525.899 0.942 o
2 -8 4 2203.670 2104.940 260.736 3.639 o
2 -8 5 2094.620 2402.200 319.800 2.523 o
2 -8 6 1703.280 1917.310 287.277 3.183 o
2 -8 7 504.180 575.184 167.597 9.904 o
2 -8 8 7.141 -15.471 36.230 216.409 o
2 -8 9 94.490 120.451 147.239 13.090 o
2 -8 10 226.718 418.693 212.254 6.280 o
2 -7 0 6093.790 6720.290 733.973 0.456 o
2 -7 1 4926.980 5186.450 1137.330 0.211 o
2 -7 2 1496.350 1518.200 131.493 12.841 o
2 -7 3 23.532 43.411 26.250 411.094 o
2 -7 4 171.418 140.092 65.789 64.805 o
2 -7 5 1289.790 1302.830 218.554 5.533 o
2 -7 6 3480.150 4044.290 678.199 0.581 o
2 -7 7 5039.530 5713.350 960.263 0.289 o
2 -7 8 4007.080 5811.480 757.639 0.459 o
2 -7 9 1621.360 2485.700 478.992 1.198 o
2 -7 10 819.685 605.128 230.737 5.219 o
2 -7 11 350.559 342.291 182.809 8.435 o
2 -6 0 71.035 93.621 23.747 492.240 o
2 -6 1 895.355 1143.580 203.331 6.547 o
2 -6 2 2781.430 3167.490 205.018 4.724 o
2 -6 3 3199.000 3127.270 217.967 4.114 o
2 -6 4 4140.540 3936.720 397.773 1.467 o
2 -6 5 4316.930 4080.200 361.675 1.679 o
2 -6 6 4951.690 5596.320 720.695 0.493 o
2 -6 7 831.189 1085.110 305.295 2.990 o
2 -6 8 3.078 159.164 106.622 24.975 o
2 -6 9 488.513 740.537 246.563 4.620 o
2 -6 10 1044.520 1397.040 335.765 2.457 o
2 -6 11 1819.020 2401.460 438.448 1.414 o
2 -6 12 2644.300 3546.000 531.556 0.944 o
2 -5 0 10404.100 10950.500 259.447 0.926 o
2 -5 1 6300.750 6796.170 411.053 1.100 o
2 -5 2 1326.970 1391.890 106.856 18.560 o
2 -5 3 228.318 225.160 43.832 139.826 o
2 -5 4 162.722 89.768 47.566 123.327 o
2 -5 5 249.556 176.747 59.314 78.332 o
2 -5 6 1176.220 1064.660 171.588 8.818 o
2 -5 7 3051.450 3191.090 472.324 1.166 o
2 -5 8 2563.600 3503.950 492.006 1.094 o
2 -5 9 1705.370 1897.810 366.184 2.018 o
2 -5 10 1315.640 1438.200 319.842 2.674 o
2 -5 11 1122.790 1311.610 307.699 2.908 o
2 -5 12 373.991 502.528 201.130 6.958 o
2 -5 13 21.194 56.493 43.045 153.123 o
2 -4 0 1063.880 1106.690 68.908 39.276 o
2 -4 1 2450.540 2387.050 181.192 6.251 o
2 -4 2 12711.000 12353.500 1365.490 0.129 o
2 -4 3 9194.630 8816.000 685.087 0.440 o
2 -4 4 8561.670 8124.190 344.840 1.051 o
2 -4 5 8778.130 8227.080 375.159 0.951 o
2 -4 6 5011.760 3677.640 447.772 1.159 o
2 -4 7 822.067 777.951 208.031 6.359 o
2 -4 8 95.697 222.710 109.176 23.752 o
2 -4 9 339.290 531.598 185.743 8.152 o
2 -4 10 282.533 331.787 148.581 12.758 o
2 -4 11 1348.340 1543.000 319.842 2.666 o
2 -4 12 1135.030 1351.520 297.874 3.093 o
2 -4 13 1089.850 1152.540 283.693 3.418 o
2 -3 0 16056.600 15071.400 273.383 0.471 o
2 -3 1 6319.220 6116.980 231.326 2.073 o
2 -3 2 3326.980 3561.690 186.104 4.781 o
2 -3 3 1592.360 1551.030 152.006 9.991 o
2 -3 4 545.656 603.901 103.051 25.135 o
2 -3 5 238.861 276.435 62.674 69.916 o
2 -3 6 4102.440 3735.640 312.101 2.164 o
2 -3 7 7102.890 5330.130 524.340 0.777 o
2 -3 8 5681.880 5058.690 528.377 0.828 o
2 -3 9 5064.900 4886.060 531.193 0.846 o
2 -3 10 1905.690 1924.290 337.368 2.336 o
2 -3 11 2038.960 2158.970 362.418 2.021 o
2 -3 12 144.468 113.250 83.299 40.716 o
2 -3 13 112.520 101.117 92.314 33.236 o
2 -2 0 280.395 285.208 35.721 196.463 o
2 -2 1 2630.620 2463.740 114.340 10.426 o
2 -2 2 4187.560 4115.220 130.688 5.248 o
2 -2 3 3524.690 3709.480 358.154 1.824 o
2 -2 4 4108.810 3453.510 986.805 0.282 o
2 -2 5 4928.740 5277.940 265.111 2.278 o
2 -2 6 4863.840 4775.840 269.845 2.314 o
2 -2 7 893.825 805.130 189.402 7.582 o
2 -2 8 12.205 -47.840 46.917 129.050 o
2 -2 9 7.814 -84.068 64.488 68.309 o
2 -2 10 234.319 314.900 125.559 17.854 o
2 -2 11 1147.890 941.078 230.745 5.097 o
2 -2 12 2047.690 2109.940 367.862 1.966 o
2 -2 13 1757.080 1854.710 341.954 2.295 o
2 -1 0 22730.700 21595.200 369.504 0.236 o
2 -1 1 16157.400 15171.600 405.655 0.406 o
2 -1 2 4628.180 4251.500 187.590 3.618 o
2 -1 3 1452.600 1457.200 114.274 16.161 o
2 -1 4 842.459 818.182 111.876 20.285 o
2 -1 5 1062.330 949.913 128.471 15.151 o
2 -1 6 2868.080 2882.700 250.338 3.537 o
2 -1 7 4803.250 4388.090 440.216 1.182 o
2 -1 8 2795.420 2011.240 310.927 2.573 o
2 -1 9 1590.810 1278.750 253.369 4.122 o
2 -1 10 1257.500 989.212 230.607 5.064 o
2 -1 11 824.187 904.006 227.752 5.318 o
2 -1 12 115.721 295.656 128.549 17.122 o
2 -1 13 23.718 33.506 67.902 61.593 o
2 0 0 35.802 42.392 14.431 1344.180 o
2 0 1 2070.020 2081.600 119.240 12.134 o
2 0 2 3697.280 3362.320 201.559 4.171 o
2 0 3 6218.510 6458.140 308.170 1.580 o
2 0 4 9018.060 9813.310 606.061 0.515 o
2 0 5 12303.100 13849.400 782.795 0.295 o
2 0 6 7906.410 8748.100 647.415 0.505 o
2 0 7 1800.350 1931.800 210.392 5.512 o
2 0 8 221.697 214.795 69.482 57.615 o
2 0 9 8.135 -12.876 49.337 116.701 o
2 0 10 317.234 163.398 93.728 31.790 o
2 0 11 1278.810 1408.350 286.356 3.313 o
2 0 12 1809.200 1865.440 338.617 2.332 o
2 1 0 7624.400 6860.380 188.463 1.874 o
2 1 1 4515.160 4238.340 205.195 3.385 o
2 1 2 1806.480 1851.940 223.301 4.988 o
2 1 3 917.232 895.482 164.701 9.831 o
2 1 4 579.669 517.856 116.018 20.107 o
2 1 5 96.246 91.460 40.654 169.915 o
2 1 6 1592.900 1750.950 284.703 3.271 o
2 1 7 2639.710 2876.440 385.567 1.727 o
2 1 8 2374.980 2869.180 408.459 1.573 o
2 1 9 1931.610 2042.730 355.818 2.106 o
2 1 10 2593.170 1981.710 363.970 1.964 o
2 1 11 1465.140 1510.660 333.172 2.456 o
2 1 12 368.297 388.048 173.668 9.326 o
2 2 0 7.993 29.219 13.075 1657.120 o
2 2 1 2048.620 2017.690 233.243 4.489 o
2 2 2 3377.080 3308.740 314.082 2.315 o
2 2 3 3508.780 3902.230 645.981 0.638 o
2 2 4 5863.010 6169.100 478.824 0.930 o
2 2 5 5548.280 6310.840 510.496 0.854 o
2 2 6 2487.750 2787.380 353.793 2.037 o
2 2 7 252.336 264.405 113.564 21.790 o
2 2 8 57.376 95.278 76.189 48.850 o
2 2 9 28.998 -11.498 44.117 145.898 o
2 2 10 115.957 165.889 115.705 21.160 o
2 2 11 606.170 476.583 187.688 7.912 o
2 3 0 9757.970 10147.800 416.216 0.743 o
2 3 1 6940.550 7728.720 368.738 1.151 o
2 3 2 5143.920 5217.910 558.387 0.770 o
2 3 3 4404.580 4278.530 385.624 1.500 o
2 3 4 906.342 1017.380 192.182 7.315 o
2 3 5 21.384 0.837 25.381 440.688 o
2 3 6 1242.610 1270.200 237.147 4.767 o
2 3 7 2237.350 2691.990 369.177 1.913 o
2 3 8 1683.840 1990.230 331.484 2.434 o
2 3 9 1589.660 1695.660 318.623 2.651 o
2 3 10 1392.980 1697.200 329.423 2.507 o
2 4 0 74.131 86.121 21.176 615.583 o
2 4 1 624.909 583.025 136.288 14.664 o
2 4 2 1744.750 1690.410 237.601 4.522 o
2 4 3 812.009 806.208 169.167 9.463 o
2 4 4 4067.830 4682.390 431.798 1.260 o
2 4 5 3635.950 3941.500 409.104 1.440 o
2 4 6 2244.450 2515.830 337.564 2.262 o
2 4 7 930.168 907.298 209.781 6.199 o
2 4 8 451.947 400.870 144.516 13.344 o
2 4 9 127.002 84.768 44.166 143.629 o
2 5 0 5487.330 5418.370 193.694 2.803 o
2 5 1 2800.980 2652.000 149.693 7.362 o
2 5 2 1993.830 2031.360 144.825 9.604 o
2 5 3 854.327 756.364 169.908 9.372 o
2 5 4 86.342 77.239 55.427 92.025 o
2 5 5 128.604 77.721 45.254 136.934 o
2 5 6 859.572 869.769 199.518 6.862 o
2 5 7 918.410 1034.910 227.928 5.270 o
2 5 8 733.911 905.530 223.611 5.533 o
2 6 0 294.368 266.816 39.161 166.376 o
2 6 1 3.826 -6.036 6.740 6251.390 o
2 6 2 266.604 255.249 52.244 98.739 o
2 6 3 940.570 976.806 152.537 11.270 o
2 6 4 2327.640 2283.410 183.439 6.301 o
2 6 5 2490.870 2624.040 209.525 4.929 o
2 6 6 1310.270 1299.670 154.006 10.380 o
2 6 7 374.380 335.427 81.515 41.029 o
2 7 0 1870.560 1886.510 274.552 3.427 o
2 7 1 1541.640 1264.310 225.423 5.137 o
2 7 2 1130.780 1202.680 221.877 5.455 o
2 7 3 1089.720 999.255 204.792 6.407 o
2 7 4 445.363 461.709 144.063 13.407 o
2 7 5 11.994 12.780 9.027 3472.840 o
2 8 0 6.293 31.774 42.396 158.009 o
2 8 1 184.911 221.244 96.643 30.148 o
2 8 2 320.796 359.434 118.148 20.010 o
3 -9 0 837.179 1136.830 336.670 2.465 o
3 -9 1 900.263 905.073 292.982 3.244 o
3 -9 2 937.577 970.355 295.909 3.175 o
3 -9 3 1021.750 1244.540 197.919 6.806 o
3 -9 4 633.885 811.049 172.774 9.200 o
3 -9 5 50.532 27.788 25.304 440.965 o
3 -9 6 11.797 16.095 48.725 119.637 o
3 -8 0 535.061 438.695 194.905 7.373 o
3 -8 1 59.184 58.705 27.226 379.434 o
3 -8 2 36.011 45.740 39.908 177.999 o
3 -8 3 743.611 746.428 216.364 5.919 o
3 -8 4 1915.220 2238.900 276.278 3.339 o
3 -8 5 1838.090 2236.020 291.648 3.043 o
3 -8 6 1312.260 1166.420 215.100 5.718 o
3 -8 7 508.417 410.562 316.700 2.819 o
3 -8 8 492.426 145.436 118.032 19.956 o
3 -7 0 2135.460 1803.140 128.564 11.232 o
3 -7 1 2722.540 2504.220 196.738 5.289 o
3 -7 2 4144.280 4523.840 249.339 2.808 o
3 -7 3 4628.920 5025.950 512.354 0.914 o
3 -7 4 2646.250 2956.610 297.484 2.714 o
3 -7 5 264.669 348.227 107.241 24.314 o
3 -7 6 0.694 37.145 34.886 233.350 o
3 -7 7 233.457 182.681 107.592 24.329 o
3 -7 8 778.959 207.231 141.522 13.678 o
3 -7 9 1711.050 1630.490 392.297 1.776 o
3 -6 0 166.529 195.575 40.293 168.102 o
3 -6 1 405.385 373.988 57.043 79.191 o
3 -6 2 35.689 57.155 23.210 523.510 o
3 -6 3 435.951 372.546 101.573 26.587 o
3 -6 4 1977.020 1998.880 229.309 4.657 o
3 -6 5 2713.230 2880.090 292.329 2.789 o
3 -6 6 2260.610 1997.910 253.619 3.817 o
3 -6 7 2303.180 1711.270 358.987 2.053 o
3 -6 8 2156.670 1158.180 308.356 2.780 o
3 -6 9 1299.440 1085.740 299.045 3.066 o
3 -6 10 160.473 129.136 94.727 31.490 o
3 -5 0 4516.750 3920.460 345.676 1.783 o
3 -5 1 2421.040 2223.280 130.120 9.868 o
3 -5 2 4553.950 4317.920 262.374 2.544 o
3 -5 3 3528.590 3398.990 328.859 2.118 o
3 -5 4 987.032 901.074 141.847 12.864 o
3 -5 5 21.129 90.205 55.434 92.319 o
3 -5 6 134.850 183.366 110.720 23.082 o
3 -5 7 182.877 140.434 104.714 25.765 o
3 -5 8 627.972 479.789 177.328 8.833 o
3 -5 9 1772.200 1223.350 306.453 2.860 o
3 -5 10 1152.580 923.895 263.888 3.939 o
3 -5 11 1201.630 1298.320 320.379 2.683 o
3 -4 0 2930.470 2715.720 167.182 6.255 o
3 -4 1 2161.950 2050.250 154.110 8.506 o
3 -4 2 262.915 253.229 47.515 118.277 o
3 -4 3 647.161 674.558 81.652 37.440 o
3 -4 4 3125.440 3402.270 221.889 3.981 o
3 -4 5 3687.930 4267.470 449.230 1.214 o
3 -4 6 3316.260 3657.200 449.535 1.250 o
3 -4 7 2477.630 2277.080 372.264 1.881 o
3 -4 8 1663.420 1229.340 282.009 3.363 o
3 -4 9 694.243 447.787 174.467 9.094 o
3 -4 10 43.814 -27.982 41.496 164.802 o
3 -4 11 296.539 219.241 134.063 15.669 o
3 -3 0 2033.160 1909.490 115.167 13.065 o
3 -3 1 3224.470 3162.170 182.000 5.159 o
3 -3 2 5162.110 5346.360 355.653 1.537 o
3 -3 3 5830.890 6181.010 292.799 1.761 o
3 -3 4 3525.960 3998.400 288.211 2.535 o
3 -3 5 624.268 711.641 128.814 16.228 o
3 -3 6 537.967 467.682 110.492 22.238 o
3 -3 7 34.377 92.752 60.870 76.544 o
3 -3 8 356.942 292.901 127.843 17.129 o
3 -3 9 1626.980 1422.650 310.805 2.791 o
3 -3 10 1944.280 1557.640 338.379 2.337 o
3 -3 11 1282.040 1263.990 313.721 2.788 o
3 -2 0 1210.970 1125.590 84.356 28.113 o
3 -2 1 473.542 446.989 55.240 80.866 o
3 -2 2 18.442 48.875 20.911 647.083 o
3 -2 3 2123.090 2115.710 156.466 8.332 o
3 -2 4 3211.010 3383.260 278.090 2.836 o
3 -2 5 3228.340 4055.620 457.733 1.205 o
3 -2 6 2118.670 2252.840 361.015 2.024 o
3 -2 7 2051.580 2494.340 276.786 3.267 o
3 -2 8 2090.910 2126.700 269.644 3.458 o
3 -2 9 789.183 681.292 157.141 10.966 o
3 -2 10 82.917 18.398 47.110 127.538 o
3 -2 11 2.743 2.647 40.120 176.485 o
3 -1 0 1067.710 996.656 90.288 27.102 o
3 -1 1 4456.750 4314.750 199.237 3.496 o
3 -1 2 7662.170 7222.530 329.544 1.239 o
3 -1 3 6443.500 6707.010 363.820 1.271 o
3 -1 4 2608.690 2837.400 245.472 3.754 o
3 -1 5 364.388 550.387 165.928 10.175 o
3 -1 6 35.910 36.812 57.625 85.478 o
3 -1 7 153.142 134.207 92.213 33.228 o
3 -1 8 1073.010 1351.810 312.029 2.833 o
3 -1 9 2005.740 2260.360 424.384 1.500 o
3 -1 10 1812.520 1553.140 364.331 2.042 o
3 -1 11 749.469 496.647 209.229 6.352 o
3 0 0 2497.020 2359.810 139.962 8.759 o
3 0 1 2184.790 2064.010 159.277 8.071 o
3 0 2 629.308 524.979 133.823 15.221 o
3 0 3 87.037 71.917 53.774 97.754 o
3 0 4 1153.380 1097.950 150.394 11.197 o
3 0 5 1356.220 1354.580 179.919 7.826 o
3 0 6 1786.040 1956.370 336.704 2.355 o
3 0 7 2467.350 2865.380 433.218 1.405 o
3 0 8 2710.510 3230.330 483.856 1.128 o
3 0 9 741.451 870.134 260.549 4.105 o
3 0 10 91.129 178.197 120.298 19.588 o
3 1 0 2406.060 2102.550 149.648 8.417 o
3 1 1 4186.390 3833.530 174.379 4.318 o
3 1 2 6313.170 5705.990 305.659 1.640 o
3 1 3 4107.900 4095.600 416.009 1.359 o
3 1 4 1142.640 1175.830 157.933 10.223 o
3 1 5 621.466 636.051 125.749 17.060 o
3 1 6 204.558 66.846 65.573 65.251 o
3 1 7 10.439 -3.287 37.592 201.014 o
3 1 8 146.563 153.813 116.478 20.866 o
3 1 9 678.446 582.179 209.319 6.354 o
3 1 10 656.008 530.614 207.593 6.471 o
3 2 0 3335.970 2843.840 202.798 4.536 o
3 2 1 1924.010 1647.100 107.514 15.166 o
3 2 2 18.995 10.532 47.164 127.676 o
3 2 3 289.798 410.317 142.382 13.854 o
3 2 4 2705.890 2809.080 247.226 3.681 o
3 2 5 1817.850 2143.450 333.606 2.383 o
3 2 6 2081.040 2186.590 358.332 2.059 o
3 2 7 2295.060 2351.140 390.541 1.733 o
3 2 8 1548.400 2052.230 384.771 1.841 o
3 2 9 383.692 610.778 216.821 5.985 o
3 3 0 251.983 255.929 46.120 125.463 o
3 3 1 1140.760 1124.910 84.961 28.481 o
3 3 2 3467.750 3381.470 370.364 1.749 o
3 3 3 2243.010 2387.280 334.059 2.313 o
3 3 4 1290.620 1590.610 280.328 3.434 o
3 3 5 860.410 852.395 214.467 5.972 o
3 3 6 364.725 269.783 123.264 18.410 o
3 3 7 13.456 97.995 77.727 46.993 o
3 3 8 251.633 323.786 156.361 11.543 o
3 4 0 1734.420 1507.890 253.226 4.058 o
3 4 1 950.436 1083.280 213.507 5.956 o
3 4 2 42.815 37.200 29.660 321.614 o
3 4 3 125.452 223.208 111.099 22.916 o
3 4 4 440.148 545.556 166.638 10.056 o
3 4 5 405.224 403.460 145.336 13.230 o
3 4 6 573.585 877.586 231.065 5.225 o
3 5 0 636.253 726.722 182.903 8.257 o
3 5 1 2303.410 2534.000 346.515 2.149 o
3 5 2 2994.460 3189.740 397.669 1.595 o
3 5 3 2298.950 2566.980 369.776 1.908 o
3 5 4 998.484 1003.600 231.716 5.088 o
3 5 5 471.067 509.491 172.237 9.417 o
3 6 0 1049.500 1254.520 250.149 4.354 o
3 6 1 785.723 952.071 221.741 5.605 o
3 6 2 153.848 43.988 44.203 143.238 o
4 -7 0 18.343 -41.900 55.389 92.584 o
4 -7 1 126.647 92.755 80.210 43.960 o
4 -7 2 899.105 911.420 212.847 6.038 o
4 -7 3 880.253 900.483 150.790 11.633 o
4 -7 4 1115.980 1301.170 152.458 10.839 o
4 -7 5 1424.790 1719.120 191.499 6.824 o
4 -6 0 2527.940 2269.380 273.519 3.245 o
4 -6 1 1371.190 1276.450 157.913 9.873 o
4 -6 2 317.672 372.266 89.611 34.345 o
4 -6 3 74.876 69.484 43.591 148.610 o
4 -6 4 21.692 -76.971 83.582 40.661 o
4 -6 5 30.908 17.270 30.232 310.309 o
4 -6 6 440.134 581.466 142.594 13.631 o
4 -5 0 101.522 78.385 31.849 274.960 o
4 -5 1 1278.240 1210.390 152.899 10.621 o
4 -5 2 2155.910 2093.720 213.018 5.154 o
4 -5 3 2214.900 2130.680 223.026 4.738 o
4 -5 4 2264.530 2304.110 345.014 2.183 o
4 -5 5 1816.930 2025.900 351.905 2.161 o
4 -5 6 1238.420 1330.450 308.918 2.873 o
4 -5 7 127.000 192.239 87.914 36.532 o
4 -4 0 2465.650 2386.750 228.407 4.378 o
4 -4 1 1947.840 1823.070 187.894 6.596 o
4 -4 2 890.066 862.284 132.141 14.858 o
4 -4 3 306.884 367.275 125.599 17.751 o
4 -4 4 182.950 100.019 72.998 52.800 o
4 -4 5 131.512 117.034 88.310 36.267 o
4 -4 6 1001.470 1133.380 288.082 3.329 o
4 -4 7 1786.850 2147.800 422.008 1.528 o
4 -4 8 1547.980 1544.850 377.049 1.929 o
4 -3 0 17.939 19.574 9.750 2965.480 o
4 -3 1 842.382 728.349 115.438 19.314 o
4 -3 2 799.224 609.283 152.402 11.650 o
4 -3 3 779.157 901.665 197.416 7.030 o
4 -3 4 1091.380 1183.660 245.266 4.520 o
4 -3 5 1401.200 2032.520 351.086 2.205 o
4 -3 6 1049.190 1421.080 316.745 2.751 o
4 -3 7 199.313 331.884 149.355 12.663 o
4 -3 8 21.555 -49.614 43.081 153.024 o
4 -2 0 4546.140 4043.690 375.580 1.561 o
4 -2 1 2804.890 2605.020 309.142 2.546 o
4 -2 2 1099.050 1145.530 214.102 5.858 o
4 -2 3 385.899 332.069 124.026 18.127 o
4 -2 4 43.654 34.868 57.931 84.557 o
4 -2 5 147.996 155.111 99.513 28.547 o
4 -2 6 870.869 1084.550 279.398 3.553 o
4 -2 7 1049.710 1644.310 367.611 2.052 o
4 -2 8 712.654 1105.240 319.404 2.744 o
4 -1 0 6.339 3.901 22.256 573.433 o
4 -1 1 400.682 258.242 103.916 25.673 o
4 -1 2 1000.390 1013.330 205.926 6.375 o
4 -1 3 1270.690 1272.540 249.074 4.338 o
4 -1 4 2322.250 2581.390 377.153 1.837 o
4 -1 5 3095.800 3609.200 471.970 1.157 o
4 -1 6 1615.720 2213.450 391.109 1.775 o
4 -1 7 383.154 416.414 178.578 8.816 o
4 0 0 2145.030 2230.400 293.720 2.948 o
4 0 1 948.447 1099.170 212.320 6.017 o
4 0 2 367.981 383.066 129.385 16.674 o
4 0 3 525.467 538.435 157.257 11.215 o
4 0 4 37.010 100.117 74.585 51.001 o
4 0 5 5.418 -11.084 63.835 69.715 o
4 0 6 431.636 452.858 182.125 8.460 o
4 0 7 673.045 944.688 271.582 3.788 o
4 1 0 3.572 37.966 40.714 171.328 o
4 1 1 369.997 500.986 145.048 13.272 o
4 1 2 1019.180 1016.330 221.095 5.559 o
4 1 3 759.109 730.825 195.386 7.214 o
4 1 4 1491.080 1704.650 317.278 2.683 o
4 1 5 1416.580 1594.660 318.225 2.682 o
4 1 6 515.143 719.356 224.389 5.562 o
4 2 0 2316.370 2324.650 331.147 2.345 o
4 2 1 1729.250 1829.340 297.592 2.984 o
4 2 2 1253.320 1373.780 266.155 3.818 o
4 2 3 1026.520 1072.310 244.956 4.558 o
4 2 4 263.894 323.552 129.376 16.799 o
4 3 0 19.851 -29.577 35.463 225.812 o
4 3 1 180.630 224.400 107.610 24.361 o
4 3 2 214.516 202.235 103.932 26.071 o
4 3 3 450.085 763.329 214.614 6.081 o
;
_iucr_refine_instructions_details 
;
TITL 20160719e in P-1 #2
CELL 0.71073 4.029079 8.837063 12.396329 100.672 91.8599 102.2731
ZERR 2 0.00026 0.000594 0.000955 0.006 0.0058 0.0056
LATT 1
SFAC C H N Cl Pb
UNIT 13 10 1 5 2
DELU 0.005 0.005 C5
ISOR 0.005 0.01 C5

L.S. 11
PLAN  5
SIZE 0.33 0.21 0.11
TEMP 23(2)
BOND $H
FMAP 2
MORE -1
CONF 
HTAB 
AFIX 
ACTA 
ABIN 
OMIT -3 51
WGHT 0.046232 0
FVAR 4.154016
REM <olex2.extras>
REM <HklSrc "%.\\20160719e.hkl">
REM </olex2.extras>

Pb1   5     0.37351  0.24492  0.05760  11.00000  0.03116  0.02564  0.03196 =
 0.00886  0.00460  0.00680 
Cl1   4    -0.09895  0.27272  0.22436  11.00000  0.03423  0.04369  0.03353 =
 0.01152  0.00420  0.00904 
Cl2   4     0.22485 -0.07329  0.09627  11.00000  0.03166  0.02691  0.03503 =
 0.01596  0.00692  0.00750 

Cl3   4     0.00000  0.50000  0.00000  10.50000  0.04325  0.02940  0.06946 =
 0.02402  0.00250  0.00746 

N1    3     0.08050  0.03791  0.40001  11.00000  0.07928  0.05819  0.03352 =
 0.02372  0.02159  0.02524 
AFIX 43
H1    2     0.12921  0.06191  0.33737  11.00000 -1.20000 
AFIX 0
C1    1     0.64488  0.37042  0.58857  11.00000  0.03885  0.04002  0.07368 =
 0.01877  0.01531  0.00659 
AFIX 43
H1a   2     0.80504  0.46263  0.58681  11.00000 -1.20000 
AFIX 0
C2    1     0.48986  0.27653  0.49164  11.00000  0.05613  0.04261  0.03024 =
 0.01376  0.02170  0.00964 
AFIX 43
H2    2     0.54571  0.30396  0.42454  11.00000 -1.20000 
AFIX 0
C3    1     0.24269  0.13673  0.49532  11.00000  0.05404  0.04463  0.03386 =
 0.01104  0.02380  0.02222 
C4    1    -0.16037 -0.09985  0.40326  11.00000  0.04371  0.03372  0.01719 =
 0.01161  0.00968  0.01303 
C5    1    -0.32443 -0.19523  0.30464  11.00000  0.05100  0.05112  0.03679 =
 0.00727  0.00457  0.01241 
AFIX 43
H5    2    -0.27104 -0.16813  0.23727  11.00000 -1.20000 
AFIX 0
C6    1    -0.56518 -0.32928  0.30932  11.00000  0.04650  0.06251  0.05725 =
 0.00870  0.00821  0.01072 
AFIX 43
H6    2    -0.67630 -0.39330  0.24461  11.00000 -1.20000 
AFIX 0
HKLF 4

END
Q1 1 0.666667 0.296296 0.05 11 0.05 2.6
Q2 1 0.133333 0.222222 0.075 11 0.05 2.33
Q3 1 0.533333 0.296296 -0.025 11 0.05 1.95
Q4 1 0.533333 0.222222 0.125 11 0.05 1.65
Q5 1 0.4 0.259259 0.05 11 0.05 1.62

  REM The information below was added by Olex2.
  REM
  REM R1 = 0.0477 for 1357 Fo > 4sig(Fo) and 0.0549 for all 1560 data
  REM 97 parameters refined using 6 restraints
  REM Highest difference peak 2.5972, deepest hole -2.4223
  REM Mean Shift 0.0000, Max Shift 0.0001.

  REM +++ Tabular Listing of Refinement Information +++
  REM R1_all = 0.0549
  REM R1_gt = 0.0477
  REM wR_ref = 0.1053
  REM GOOF = 0.9427
  REM Shift_max = 0.0001
  REM Shift_mean = 0.0000
  REM Reflections_all = 1560
  REM Reflections_gt = 1357
  REM Parameters = 97
  REM Hole = -2.4223
  REM Peak = 2.5972
  REM Flack = n/a

  
;
_olex2_submission_special_instructions 'No special instructions were received'
_oxdiff_exptl_absorpt_empirical_details 
;
Empirical correction (ABSPACK) includes:
- Absorption correction using spherical harmonics
- Frame scaling
;
_oxdiff_exptl_absorpt_empirical_full_max 2.854
_oxdiff_exptl_absorpt_empirical_full_min 0.589
loop_
_restr_U_iso_atom_site_label
_restr_U_iso_weight_param
C5 0.0050
